# Supplementary material for: Reaction Optimization for Greener Chemistry with a Comprehensive Spreadsheet Tool
Source: Molecules. 2022 Dec 2;27(23):8427. doi: 10.3390/molecules27238427 (PMC9738638; doi:10.3390/molecules27238427)
Supplement: Supplementary file 1 [file molecules-27-08427-s001.zip]

Archive with 4 entries (4 files):
- S1 ROS (365 version).xlsx
- S2 ROS (backwards compatible).xlsx
- S3 Kinetic data.xlsx
- S4 Tutorial and additional information.pdf
