# Supplementary material for: Reaction Optimization for Greener Chemistry with a Comprehensive Spreadsheet Tool
Source: Molecules. 2022 Dec 2;27(23):8427. doi: 10.3390/molecules27238427 (PMC9738638; doi:10.3390/molecules27238427)
Supplement: Supplementary file 1 [file molecules-27-08427-s001.zip › S1 ROS (365 version).xlsx]

## Sheet: Front sheet
	Reaction optimizer spreadsheet
	University of York, 2022. Latest version at https://doi.org/10.5281/zenodo.7267827
	Front sheet			Kinetics			Solvent selection
	Data entry			Activation parameters			Solvent list
	Conversions			Solvent effects			Metrics
	The following worksheets are used to process kinetics data
	Data entry:			Initial conditions of experiments and timed concentrations of reaction components are listed here. Up to 500 data points can be added.
	Conversions:			Up to 5 reaction profiles can be displayed. The concentrations of the reaction components of the first experiment listed are shown on the lower graph.
	Kinetics:			To determine the order of reaction, choose a set of experimental conditions and modify order until the data overlaps.
	Activation parameters:			If data is available for reactions in the same solvent at different temperatures, the Eyring equation is used to determine ΔH‡ and ΔS‡.
	Solvent effects:			Determine a linear solvation energy relationship for a specific mechanism. Compare reaction rates to solvent greenness.
	Solvent selection:			The top 10 predicted rate constants of solvents in the 'Solvent list' worksheet.
	Solvent list:			A database of solvent properties.
	Metrics:			You may predict conversions in different solvents at variable temperature, and calculate green chemistry metrics.
	Information
	Contact		To report any bugs or ask a question please contact Dr. James Sherwood (james.sherwood@york.ac.uk).
	Funding		The CHAMPION project received funding from the Bio-Based Industries Joint Undertaking under the European Union's Horizon2020 research and innovation program (grant agreement 887398). This spreadsheet reflects the authors' views and the JU is not responsible for any use that may be made of the information it contains.

## Sheet: Data entry
	Reaction optimizer spreadsheet
	Front sheet			Kinetics			Solvent selection
	Data entry			Activation parameters			Solvent list
	Conversions			Solvent effects			Metrics
	Reactant	Name							Catalyst																															list:
	A								N	<--- leave reactant names blank if not applicable but include catalysts																														Y
	B								N																															N
	C								N
	Product	Name
	P
	Time /s	[P]	[A]	[B]	[C]		Temp. /°C		Solvent	<--- when prompted by yellow cells, add temperature and solvent
										<--- initial conditions require entering 0 in time and [P] columns

## Sheet: Conversions
	Reaction optimizer spreadsheet
	Front sheet			Kinetics			Solvent selection
	Data entry			Activation parameters			Solvent list
	Conversions			Solvent effects			Metrics
	Experiment number
							<--- reaction component concentrations also plotted on lower graph
	Experiment list (for reference)							Conversion for chosen reactions
								Reaction component concentrations for experiment

## Sheet: Kinetics
	Reaction optimizer spreadsheet
	Front sheet			Kinetics			Solvent selection
	Data entry			Activation parameters			Solvent list
	Conversions			Solvent effects			Metrics
	Choose experiment					T depend on order?			Y	<--- recommended to choose yes (Y) for both options and change to no (N) if the data permits																			for list:
						Solvent depend on order?			Y																				Y
																													N
																													order mod.:
	#VALUE!				#VALUE!				#VALUE!				Rate constant equal to gradient																0
	Yellow highlight indicates the variables that modify the graphs above
	Conditions		Order A	Order B	Order C			Experiment			Rate constant, k
	#VALUE!

## Sheet: Activation parameters
	Reaction optimizer spreadsheet
	Front sheet			Kinetics			Solvent selection
	Data entry			Activation parameters			Solvent list
	Conversions			Solvent effects			Metrics
	No data available				Eryring plot for activation parameters
	Experiments for Eyring plot			1/T (x)	ln(k/T) (y)		Activation parameters
	#VALUE!			#VALUE!	#VALUE!		ΔH‡	#VALUE!	kJ·mol-1
							ΔS‡	#VALUE!	J·K-1·mol-1

## Sheet: Solvent effects
	Reaction optimizer spreadsheet
	Front sheet			Kinetics			Solvent selection
	Data entry			Activation parameters			Solvent list
	Conversions			Solvent effects			Metrics
	Correlated ln(k) and solvent polarity for these specific conditions
	Solvents with missing polarity data are omitted							Use SOLVER add in to optimise variables or perform a regression using the DATA ANALYSIS add-in (in space below)
	No data	No data	No data	No data	<--- at least 2 solvents needed			Regression analysis
								SUMMARY OUTPUT
								Regression Statistics
	Linear solvation energy relationship							Multiple R	0.994924
								R Square	0.989874
								Adjusted R Square	0.949369
								Standard Error	0.323218
								Observations	6
								ANOVA
									df	SS	MS	F	Significance F
								Regression	4	10.2123	2.55307	24.4384	0.150434
								Residual	1	0.10447	0.10447
								Total	5	10.3168
									Coefficients	Standard Error	t Stat	P-value	Lower 95%	Upper 95%	Lower 95.0%	Upper 95.0%
								Intercept	-3.89572	1.545	-2.5215	0.240364	-23.5268	15.7354	-23.5268	15.7354
	Variable			Coefficient (rel./adjusted)				X Variable 1	0	0	65535	#NUM!	0	0	0	0
	H-bond donating ability (α)				#VALUE!			X Variable 2	7.52249	0.925031	8.13215	#NUM!	-4.23114	19.2761	-4.23114	19.2761
	H-bond accepting ability (β)				#VALUE!			X Variable 3	-0.552639	1.29941	-0.425299	0.744	-17.0632	15.9579	-17.0632	15.9579
	dipolarity (π*)				#VALUE!			X Variable 4	-5.51049	0.908323	-6.06667	0.104002	-17.0518	6.03084	-17.0518	6.03084
	molar volume (Vm/100)				#VALUE!
	grad	#VALUE!
	intercept	#VALUE!
	R2	#VALUE!
	Greenness of solvents compared to reaction performance
	Rescale y-axis to align datapoints with colour pattern to indicate greenest solvent
	Solvent			ln(k) exp.	ln(k) pred.		α	β	π*	Vm/100	Rate rank	S	H	E	SHE sum	SHE max
	#VALUE!			#VALUE!							#VALUE!	#VALUE!	#VALUE!	#VALUE!	#VALUE!	#VALUE!
															-1	-1
															-1	-1
															-1	-1
															-1	-1
															-1	-1
															-1	-1
															-1	-1
															-1	-1
															-1	-1
															-1	-1
															-1	-1
															-1	-1
															-1	-1
															-1	-1
															-1	-1
															-1	-1
															-1	-1
															-1	-1
															-1	-1
															-1	-1
															-1	-1
															-1	-1
															-1	-1
															-1	-1
															-1	-1
															-1	-1
															-1	-1
															-1	-1
															-1	-1

## Sheet: Solvent selection
	Reaction optimizer spreadsheet
	Front sheet			Kinetics			Solvent selection
	Data entry			Activation parameters			Solvent list
	Conversions			Solvent effects			Metrics
	Remove solvents from recommended list with a yes (Y)
	Solvent restrictions																												list
	Acids			N																									Y
	Bases			N																									N
	Nucleophiles			N
	Esters/ketones			N
	List unsuitable solvents?			Y
	Not enough data				ln(k) pred.			S	H	E	Restrictions
	1							#N/A	#N/A	#N/A	#N/A
	2							#N/A	#N/A	#N/A	#N/A
	3							#N/A	#N/A	#N/A	#N/A
	4							#N/A	#N/A	#N/A	#N/A
	5							#N/A	#N/A	#N/A	#N/A
	6							#N/A	#N/A	#N/A	#N/A
	7							#N/A	#N/A	#N/A	#N/A
	8							#N/A	#N/A	#N/A	#N/A
	9							#N/A	#N/A	#N/A	#N/A
	10							#N/A	#N/A	#N/A	#N/A
	11							#N/A	#N/A	#N/A	#N/A
	12							#N/A	#N/A	#N/A	#N/A
	13							#N/A	#N/A	#N/A	#N/A
	14							#N/A	#N/A	#N/A	#N/A
	15							#N/A	#N/A	#N/A	#N/A
	Solvents recommended above may promote a different mechanism and therefore adhere to a different solvent effect

## Sheet: Solvent list
	Reaction optimizer spreadsheet
	Front sheet			Kinetics			Solvent selection
	Data entry			Activation parameters			Solvent list
	Conversions			Solvent effects			Metrics
	New solvents can be added manually. Greenness is calculated according to the CHEM21 guide [DOI: 10.1039/C5GC01008J]. Please add the known hazards and the safety (S), health (H), and environment (E) scores will be calculated.
	Solvent name			S	H	E
				Data is missing	Data is missing	Data is missing
	Boiling point /°C
	Flash point /°C
	Autoignition point /°C
	Other safety concerns
	Chronic toxicity
	Single target organ toxicity
	Acute toxicity
	Irritation
	Environmental toxicity
	REACH registration?
				Greenness according to CHEM21 guide [DOI: 10.1039/C5GC01008J]																							[including unsuitable solvents]												[excluding unsuitable solvents]
	Solvent			S	H	E	B.P. /°C	S.G.	α	β	π*	Vm	Sources			Acid?	Base?	Nucleophile?	Ester/Ketone?	Problem?	ln(k) pred. (conditions in solvent effect sheet)		Rank				Rank	Solvent			ln(k) pred.	S	H	E		ln(k) pred. (conditions in solvent effect sheet)	Adj. rank		Rank	Solvent			ln(k) pred.	S	H	E
	1,2-Dichloroethane			4	10	3	83	1.256	0	0	0.76	78.7898	https://etheses.whiterose.ac.uk/4999/			N	N	N	N		#VALUE!		#VALUE!				1	#N/A			#N/A	#N/A	#N/A	#N/A		#VALUE!	#VALUE!		1	#N/A			#N/A	#N/A	#N/A	#N/A
	1,3-Propanediol			1	1	7	214	1.053	0.8	0.77	0.84	71.8128	DOI: 10.1039/C2GC16670D			N	N	Y	N		#VALUE!		#VALUE!				2	#N/A			#N/A	#N/A	#N/A	#N/A		#VALUE!	#VALUE!		2	#N/A			#N/A	#N/A	#N/A	#N/A
	1,4-Dioxane			7	6	3	101	1.034	0	0.38	0.52	85.2128	DOI: 10.1021/ja00418a009; DOI: 10.1021/cr00032a005			N	N	N	N		#VALUE!		#VALUE!				3	#N/A			#N/A	#N/A	#N/A	#N/A		#VALUE!	#VALUE!		3	#N/A			#N/A	#N/A	#N/A	#N/A
	1-Butanol			3	4	3	118	0.81	0.73	0.85	0.61	91.5062	DOI: 10.1021/ja00418a009; DOI: 10.1021/ja00426a036			N	N	Y	N		#VALUE!		#VALUE!				4	#N/A			#N/A	#N/A	#N/A	#N/A		#VALUE!	#VALUE!		4	#N/A			#N/A	#N/A	#N/A	#N/A
	2-Methoxyethanol			3	9	3	125	0.965				78.8497				N	N	Y	N		#VALUE!		#VALUE!				5	#N/A			#N/A	#N/A	#N/A	#N/A		#VALUE!	#VALUE!		5	#N/A			#N/A	#N/A	#N/A	#N/A
	2-Methyltetrahydrofuran			6	5	3	80	0.86	0	0.57	0.51	100.859	https://etheses.whiterose.ac.uk/4999/			N	N	N	N		#VALUE!		#VALUE!				6	#N/A			#N/A	#N/A	#N/A	#N/A		#VALUE!	#VALUE!		6	#N/A			#N/A	#N/A	#N/A	#N/A
	Acetic acid			3	7	3	118	1.049	0.71	0.4	0.6	57.245	DOI: 10.1002/chem.201204396; DOI: 10.1021/ja00426a036			Y	N	N	N		#VALUE!		#VALUE!				7	#N/A			#N/A	#N/A	#N/A	#N/A		#VALUE!	#VALUE!		7	#N/A			#N/A	#N/A	#N/A	#N/A
	Acetic anhydride			3	7	3	139	1.08	0	0.29	0.76	94.5278	DOI: 10.1039/CS9932200409			Y	N	N	Y		#VALUE!		#VALUE!				8	#N/A			#N/A	#N/A	#N/A	#N/A		#VALUE!	#VALUE!		8	#N/A			#N/A	#N/A	#N/A	#N/A
	Acetone			5	3	5	56	0.791	0	0.51	0.76	73.426	DOI: 10.1021/ja00426a036			N	N	N	Y		#VALUE!		#VALUE!				9	#N/A			#N/A	#N/A	#N/A	#N/A		#VALUE!	#VALUE!		9	#N/A			#N/A	#N/A	#N/A	#N/A
	Acetonitrile			4	3	3	82	0.786	0.35	0.37	0.8	52.2265	DOI: 10.1021/ja046757y			N	N	N	N		#VALUE!		#VALUE!				10	#N/A			#N/A	#N/A	#N/A	#N/A		#VALUE!	#VALUE!		10	#N/A			#N/A	#N/A	#N/A	#N/A
	Anisole			4	1	5	154	0.995	0	0.32	0.73	108.683	DOI: 10.1039/CS9932200409			N	N	N	N		#VALUE!		#VALUE!				11	#N/A			#N/A	#N/A	#N/A	#N/A		#VALUE!	#VALUE!		11	#N/A			#N/A	#N/A	#N/A	#N/A
	Benzene			6	10	3	80	0.874	0	0.1	0.59	89.3707	DOI: 10.1039/CS9932200409			N	N	N	N		#VALUE!		#VALUE!				12	#N/A			#N/A	#N/A	#N/A	#N/A		#VALUE!	#VALUE!		12	#N/A			#N/A	#N/A	#N/A	#N/A
	Benzyl alcohol			1	2	7	205	1.045	0.6	0.52	0.98	103.483	DOI: 10.1039/CS9932200409			N	N	Y	N		#VALUE!		#VALUE!				13	#N/A			#N/A	#N/A	#N/A	#N/A		#VALUE!	#VALUE!		13	#N/A			#N/A	#N/A	#N/A	#N/A
	Butyl acetate			3	2	3	126	0.88	0	0.45	0.46	132.1	DOI: 10.1039/CS9932200409			N	N	N	Y		#VALUE!		#VALUE!				14	#N/A			#N/A	#N/A	#N/A	#N/A		#VALUE!	#VALUE!		14	#N/A			#N/A	#N/A	#N/A	#N/A
	Carbon disulphide			9	7	7	46	1.266	0	0.07	0.61	60.1422	DOI: 10.1039/CS9932200409			N	N	N	N		#VALUE!		#VALUE!				15	#N/A			#N/A	#N/A	#N/A	#N/A		#VALUE!	#VALUE!		15	#N/A			#N/A	#N/A	#N/A	#N/A
	Carbon tetrachloride			2	7	10	77	1.594	0	0.1	0.28	96.4994	DOI: 10.1039/CS9932200409			N	N	N	N		#VALUE!		#VALUE!				16	#N/A			#N/A	#N/A	#N/A	#N/A		#VALUE!	#VALUE!		16	#N/A			#N/A	#N/A	#N/A	#N/A
	Chlorobenzene			3	2	7	132	1.106	0	0.06	0.65	101.772	DOI: 10.1039/C1GC16299C			N	N	N	N		#VALUE!		#VALUE!				17	#N/A			#N/A	#N/A	#N/A	#N/A		#VALUE!	#VALUE!		17	#N/A			#N/A	#N/A	#N/A	#N/A
	Chloroform			2	7	5	61	1.48	0.2	0.1	0.58	80.256	DOI: 10.1039/CS9932200409			N	N	N	N		#VALUE!		#VALUE!				18	#N/A			#N/A	#N/A	#N/A	#N/A		#VALUE!	#VALUE!		18	#N/A			#N/A	#N/A	#N/A	#N/A
	Cyclohexane			6	3	7	81	0.779	0	0	0	108.036	https://etheses.whiterose.ac.uk/4999/			N	N	N	N		#VALUE!		#VALUE!				19	#N/A			#N/A	#N/A	#N/A	#N/A		#VALUE!	#VALUE!		19	#N/A			#N/A	#N/A	#N/A	#N/A
	Cyclohexanone			3	2	5	155	0.947	0	0.58	0.71	103.633	DOI: 10.1039/C1GC16299C			N	N	N	Y		#VALUE!		#VALUE!				20	#N/A			#N/A	#N/A	#N/A	#N/A		#VALUE!	#VALUE!		20	#N/A			#N/A	#N/A	#N/A	#N/A
	Cyclopentyl methyl ether			7	2	5	106	0.86	0	0.49	0.41	116.465	https://etheses.whiterose.ac.uk/4999/			N	N	N	N		#VALUE!		#VALUE!				21	#N/A			#N/A	#N/A	#N/A	#N/A		#VALUE!	#VALUE!		21	#N/A			#N/A	#N/A	#N/A	#N/A
	Cyrene			1	2	7	227	1.25	0	0.61	0.93	102.504	DOI: 10.1039/C4CC04133J			N	N	N	Y		#VALUE!		#VALUE!				22	#N/A			#N/A	#N/A	#N/A	#N/A		#VALUE!	#VALUE!		22	#N/A			#N/A	#N/A	#N/A	#N/A
	Dichloromethane			1	7	7	40	1.325	0.13	0.1	0.82	64.0981	DOI: 10.1039/CS9932200409			N	N	N	N		#VALUE!		#VALUE!				23	#N/A			#N/A	#N/A	#N/A	#N/A		#VALUE!	#VALUE!		23	#N/A			#N/A	#N/A	#N/A	#N/A
	Diethyl ether			10	3	7	34	0.706	0	0.51	0.28	104.986	DOI: 10.1021/ja00418a009			N	N	N	N		#VALUE!		#VALUE!				24	#N/A			#N/A	#N/A	#N/A	#N/A		#VALUE!	#VALUE!		24	#N/A			#N/A	#N/A	#N/A	#N/A
	Diethyl succinate			1	5	7	218	1.047				166.371				N	N	N	Y		#VALUE!		#VALUE!				25	#N/A			#N/A	#N/A	#N/A	#N/A		#VALUE!	#VALUE!		25	#N/A			#N/A	#N/A	#N/A	#N/A
	Diisopropyl ether			9	3	5	69	0.725	0	0.49	0.27	140.924	DOI: 10.1039/CS9932200409			N	N	N	N		#VALUE!		#VALUE!				26	#N/A			#N/A	#N/A	#N/A	#N/A		#VALUE!	#VALUE!		26	#N/A			#N/A	#N/A	#N/A	#N/A
	Dimethoxyethane			7	9	3	85	0.867	0	0.41	0.53	103.945	DOI: 10.1039/CS9932200409			N	N	N	N		#VALUE!		#VALUE!				27	#N/A			#N/A	#N/A	#N/A	#N/A		#VALUE!	#VALUE!		27	#N/A			#N/A	#N/A	#N/A	#N/A
	Dimethyl carbonate			4	1	3	90	1.069	0	0.32	0.55	84.2657	https://etheses.whiterose.ac.uk/4999/			N	N	N	Y		#VALUE!		#VALUE!				28	#N/A			#N/A	#N/A	#N/A	#N/A		#VALUE!	#VALUE!		28	#N/A			#N/A	#N/A	#N/A	#N/A
	Dimethyl isosorbide			2	1	7	240	1.15	0	0.43	0.84	151.47	DOI: 10.1039/C3GC42032A			N	N	N	N		#VALUE!		#VALUE!				29	#N/A			#N/A	#N/A	#N/A	#N/A		#VALUE!	#VALUE!		29	#N/A			#N/A	#N/A	#N/A	#N/A
	Dimethyl propylene urea			1	6	7	246	1.06	0	0.9	0.92	120.915	DOI: 10.1039/C3GC42032A			N	N	N	N		#VALUE!		#VALUE!				30	#N/A			#N/A	#N/A	#N/A	#N/A		#VALUE!	#VALUE!		30	#N/A			#N/A	#N/A	#N/A	#N/A
	Dimethyl sulphoxide			1	1	5	189	1.1	0	0.74	1	70.7311	DOI: 10.1021/ja00418a009, 10.1021/cr00032a005			N	N	N	N		#VALUE!		#VALUE!				31	#N/A			#N/A	#N/A	#N/A	#N/A		#VALUE!	#VALUE!		31	#N/A			#N/A	#N/A	#N/A	#N/A
	d-Limonene			4	2	7	176	0.842	0	0	0.16	161.793	DOI: 10.1039/C1GC16299C			N	N	N	N		#VALUE!		#VALUE!				32	#N/A			#N/A	#N/A	#N/A	#N/A		#VALUE!	#VALUE!		32	#N/A			#N/A	#N/A	#N/A	#N/A
	Ethanol			4	3	3	78	0.789	0.83	0.77	0.62	58.3904	DOI: 10.1021/ja00418a009, 10.1021/ja00426a036			N	N	Y	N		#VALUE!		#VALUE!				33	#N/A			#N/A	#N/A	#N/A	#N/A		#VALUE!	#VALUE!		33	#N/A			#N/A	#N/A	#N/A	#N/A
	Ethyl acetate			5	3	3	77	0.902	0	0.48	0.54	97.6829	DOI: 10.1021/ja00418a009; DOI: 10.1021/cr00032a005			N	N	N	Y		#VALUE!		#VALUE!				34	#N/A			#N/A	#N/A	#N/A	#N/A		#VALUE!	#VALUE!		34	#N/A			#N/A	#N/A	#N/A	#N/A
	Ethyl lactate			3	4	5	154	1.04	0.69	0.52	0.82	113.587	DOI: 10.1039/C2GC16670D			N	N	Y	Y		#VALUE!		#VALUE!				35	#N/A			#N/A	#N/A	#N/A	#N/A		#VALUE!	#VALUE!		35	#N/A			#N/A	#N/A	#N/A	#N/A
	Ethyl tertbutyl ether			7	3	3	73	0.742				137.695				N	N	N	N		#VALUE!		#VALUE!				36	#N/A			#N/A	#N/A	#N/A	#N/A		#VALUE!	#VALUE!		36	#N/A			#N/A	#N/A	#N/A	#N/A
	Ethylene carbonate			1	2	7	244	1.321	0	0.32	0.99	66.6616	DOI: 10.1021/sc5002287			N	N	N	Y		#VALUE!		#VALUE!				37	#N/A			#N/A	#N/A	#N/A	#N/A		#VALUE!	#VALUE!		37	#N/A			#N/A	#N/A	#N/A	#N/A
	Ethylene glycol			1	2	5	198	1.113	0.79	0.57	1.01	55.7682	DOI: 10.1002/chem.201204396; DOI: 10.1021/ja00426a036			N	N	Y	N		#VALUE!		#VALUE!				38	#N/A			#N/A	#N/A	#N/A	#N/A		#VALUE!	#VALUE!		38	#N/A			#N/A	#N/A	#N/A	#N/A
	Eucalyptol (cineole)			3	2	5	176	0.921	0	0.61	0.36	167.2	DOI: 10.1039/C2GC16670D			N	N	N	N		#VALUE!		#VALUE!				39	#N/A			#N/A	#N/A	#N/A	#N/A		#VALUE!	#VALUE!		39	#N/A			#N/A	#N/A	#N/A	#N/A
	Formic acid			3	7	3	101	1.22	1.23	0.38	0.65	37.7295	DOI: 10.1039/CS9932200409			Y	N	N	N		#VALUE!		#VALUE!				40	#N/A			#N/A	#N/A	#N/A	#N/A		#VALUE!	#VALUE!		40	#N/A			#N/A	#N/A	#N/A	#N/A
	gamma-Valerolactone			1	5	7	207	1.05	0	0.6	0.83	95.3524	DOI: 10.1039/C3GC42032A			N	N	N	Y		#VALUE!		#VALUE!				41	#N/A			#N/A	#N/A	#N/A	#N/A		#VALUE!	#VALUE!		41	#N/A			#N/A	#N/A	#N/A	#N/A
	Glycerol			1	1	7	290	1.25	0.93	0.67	1.04	73.672	DOI: 10.1039/C2GC16670D			N	N	Y	N		#VALUE!		#VALUE!				42	#N/A			#N/A	#N/A	#N/A	#N/A		#VALUE!	#VALUE!		42	#N/A			#N/A	#N/A	#N/A	#N/A
	Glycol diacetate			1	1	5	186	1.104				132.373				N	N	N	Y		#VALUE!		#VALUE!				43	#N/A			#N/A	#N/A	#N/A	#N/A		#VALUE!	#VALUE!		43	#N/A			#N/A	#N/A	#N/A	#N/A
	Heptane			6	2	7	98	0.684	0	0	-0.03	146.491	https://etheses.whiterose.ac.uk/4999/			N	N	N	N		#VALUE!		#VALUE!				44	#N/A			#N/A	#N/A	#N/A	#N/A		#VALUE!	#VALUE!		44	#N/A			#N/A	#N/A	#N/A	#N/A
	Hexane			8	7	7	69	0.659	0	0	-0.05	130.774	https://etheses.whiterose.ac.uk/4999/			N	N	N	N		#VALUE!		#VALUE!				45	#N/A			#N/A	#N/A	#N/A	#N/A		#VALUE!	#VALUE!		45	#N/A			#N/A	#N/A	#N/A	#N/A
	Isoamyl acetate			3	1	5	142	0.876				148.607				N	N	N	Y		#VALUE!		#VALUE!				46	#N/A			#N/A	#N/A	#N/A	#N/A		#VALUE!	#VALUE!		46	#N/A			#N/A	#N/A	#N/A	#N/A
	Isoamyl alcohol			3	2	3	130	0.809	0.84	0.86	0.4	108.962	DOI: 10.1039/CS9932200409			N	N	Y	N		#VALUE!		#VALUE!				47	#N/A			#N/A	#N/A	#N/A	#N/A		#VALUE!	#VALUE!		47	#N/A			#N/A	#N/A	#N/A	#N/A
	Isobutanol			3	4	3	108	0.803	0.79	0.84	0.4	92.3039	DOI: 10.1039/CS9932200409			N	N	Y	N		#VALUE!		#VALUE!				48	#N/A			#N/A	#N/A	#N/A	#N/A		#VALUE!	#VALUE!		48	#N/A			#N/A	#N/A	#N/A	#N/A
	Isobutyl acetate			4	2	3	115	0.867				133.979				N	N	N	Y		#VALUE!		#VALUE!				49	#N/A			#N/A	#N/A	#N/A	#N/A		#VALUE!	#VALUE!		49	#N/A			#N/A	#N/A	#N/A	#N/A
	Isopropanol			4	3	3	82	0.785	0.66	0.92	0.61	76.3486	DOI: 10.1021/ja00418a009, 10.1021/ja00426a036			N	N	Y	N		#VALUE!		#VALUE!				50	#N/A			#N/A	#N/A	#N/A	#N/A		#VALUE!	#VALUE!		50	#N/A			#N/A	#N/A	#N/A	#N/A
	Isopropyl acetate			4	2	3	89	0.872				117.122				N	N	N	Y		#VALUE!		#VALUE!				51	#N/A			#N/A	#N/A	#N/A	#N/A		#VALUE!	#VALUE!		51	#N/A			#N/A	#N/A	#N/A	#N/A
	Lactic acid			1	4	7	230	1.209				74.5079				Y	N	Y	N		#VALUE!		#VALUE!				52	#N/A			#N/A	#N/A	#N/A	#N/A		#VALUE!	#VALUE!		52	#N/A			#N/A	#N/A	#N/A	#N/A
	Methanol			4	7	5	65	0.791	1	0.65	0.69	40.4545	https://etheses.whiterose.ac.uk/4999/			N	N	Y	N		#VALUE!		#VALUE!				53	#N/A			#N/A	#N/A	#N/A	#N/A		#VALUE!	#VALUE!		53	#N/A			#N/A	#N/A	#N/A	#N/A
	Methyl acetate			5	3	5	57	0.934	0	0.42	0.6	79.3148	DOI: 10.1039/CS9932200409			N	N	N	Y		#VALUE!		#VALUE!				54	#N/A			#N/A	#N/A	#N/A	#N/A		#VALUE!	#VALUE!		54	#N/A			#N/A	#N/A	#N/A	#N/A
	Methyl ethyl ketone			5	3	3	80	0.805	0	0.51	0.68	89.5776	DOI: 10.1021/ja00418a009; DOI: 10.1021/cr00032a005			N	N	N	Y		#VALUE!		#VALUE!				55	#N/A			#N/A	#N/A	#N/A	#N/A		#VALUE!	#VALUE!		55	#N/A			#N/A	#N/A	#N/A	#N/A
	Methyl isobutyl ketone			4	2	3	117	0.801	0.02	0.48	0.65	125.044	DOI: 10.1039/CS9932200409			N	N	N	Y		#VALUE!		#VALUE!				56	#N/A			#N/A	#N/A	#N/A	#N/A		#VALUE!	#VALUE!		56	#N/A			#N/A	#N/A	#N/A	#N/A
	Methyl tertbutyl ether			8	3	5	55	0.74	0	0.45	0.25	119.122	DOI: 10.1039/C3GC42032A			N	N	N	N		#VALUE!		#VALUE!				57	#N/A			#N/A	#N/A	#N/A	#N/A		#VALUE!	#VALUE!		57	#N/A			#N/A	#N/A	#N/A	#N/A
	Methylcyclohexane			6	2	7	101	0.77				127.519				N	N	N	N		#VALUE!		#VALUE!				58	#N/A			#N/A	#N/A	#N/A	#N/A		#VALUE!	#VALUE!		58	#N/A			#N/A	#N/A	#N/A	#N/A
	N,N-Dimethyl acetamide			1	9	5	166	0.937	0	0.73	0.85	92.9776	DOI: 10.1021/ja00418a009; DOI: 10.1021/cr00032a005			N	N	N	N		#VALUE!		#VALUE!				59	#N/A			#N/A	#N/A	#N/A	#N/A		#VALUE!	#VALUE!		59	#N/A			#N/A	#N/A	#N/A	#N/A
	N,N-Dimethyl formamide			3	9	5	153	0.944	0	0.71	0.88	77.4258	DOI: 10.1021/ja00418a009, 10.1021/cr00032a005			N	N	N	N		#VALUE!		#VALUE!				60	#N/A			#N/A	#N/A	#N/A	#N/A		#VALUE!	#VALUE!		60	#N/A			#N/A	#N/A	#N/A	#N/A
	Nitromethane			10	2	3	101	1.127	0.22	0.06	0.85	54.1615	DOI: 10.1039/CS9932200409			N	N	N	N		#VALUE!		#VALUE!				61	#N/A			#N/A	#N/A	#N/A	#N/A		#VALUE!	#VALUE!		61	#N/A			#N/A	#N/A	#N/A	#N/A
	N-Butyl pyrrolidone			1	2	7	241	0.958	0	0.92	0.77	147	DOI: 10.1039/C6GC00932H			N	N	N	N		#VALUE!		#VALUE!				62	#N/A			#N/A	#N/A	#N/A	#N/A		#VALUE!	#VALUE!		62	#N/A			#N/A	#N/A	#N/A	#N/A
	N-Methyl pyrrolidone			1	9	7	202	1.028	0	0.75	0.9	96.43	DOI: 10.1021/sc5002287			N	N	N	N		#VALUE!		#VALUE!				63	#N/A			#N/A	#N/A	#N/A	#N/A		#VALUE!	#VALUE!		63	#N/A			#N/A	#N/A	#N/A	#N/A
	p-Cymene			4	5	5	177	0.86	0	0.13	0.39	156.07	DOI: 10.1039/C1GC16299C			N	N	N	N		#VALUE!		#VALUE!				64	#N/A			#N/A	#N/A	#N/A	#N/A		#VALUE!	#VALUE!		64	#N/A			#N/A	#N/A	#N/A	#N/A
	Pentane			8	3	7	36	0.626	0	0	-0.08	115.256	DOI: 10.1039/CS9932200409			N	N	N	N		#VALUE!		#VALUE!				65	#N/A			#N/A	#N/A	#N/A	#N/A		#VALUE!	#VALUE!		65	#N/A			#N/A	#N/A	#N/A	#N/A
	Poly(ethylene glycol) 400			2	1	7	206	1.128	0.31	0.68	0.87	355.24	DOI: 10.2116/analsci.18.1357			N	N	Y	N		#VALUE!		#VALUE!				66	#N/A			#N/A	#N/A	#N/A	#N/A		#VALUE!	#VALUE!		66	#N/A			#N/A	#N/A	#N/A	#N/A
	Propylene carbonate			1	2	7	240	1.204	0	0.38	0.9	84.7924	DOI: 10.1021/sc5002287			N	N	N	Y		#VALUE!		#VALUE!				67	#N/A			#N/A	#N/A	#N/A	#N/A		#VALUE!	#VALUE!		67	#N/A			#N/A	#N/A	#N/A	#N/A
	Pyridine			3	2	3	115	0.978	0	0.67	0.85	80.8793	DOI: 10.1021/ja00418a009			N	Y	N	N		#VALUE!		#VALUE!				68	#N/A			#N/A	#N/A	#N/A	#N/A		#VALUE!	#VALUE!		68	#N/A			#N/A	#N/A	#N/A	#N/A
	Sulpholane			1	9	7	285	1.261	0	0.3	0.96	95.2974	https://etheses.whiterose.ac.uk/4999/			N	N	N	N		#VALUE!		#VALUE!				69	#N/A			#N/A	#N/A	#N/A	#N/A		#VALUE!	#VALUE!		69	#N/A			#N/A	#N/A	#N/A	#N/A
	t-Butanol			4	3	3	83	0.775	0.39	0.95	0.58	95.6387	DOI: 10.1021/ja00418a009; DOI: 10.1021/ja00426a036			N	N	Y	N		#VALUE!		#VALUE!				70	#N/A			#N/A	#N/A	#N/A	#N/A		#VALUE!	#VALUE!		70	#N/A			#N/A	#N/A	#N/A	#N/A
	Tertamyl methyl ether			6	2	3	86	0.77				132.688				N	N	N	N		#VALUE!		#VALUE!				71	#N/A			#N/A	#N/A	#N/A	#N/A		#VALUE!	#VALUE!		71	#N/A			#N/A	#N/A	#N/A	#N/A
	Tetrahydrofuran			6	7	5	66	0.889	0	0.55	0.58	81.1136	DOI: 10.1021/ja00418a009, 10.1021/cr00032a005			N	N	N	N		#VALUE!		#VALUE!				72	#N/A			#N/A	#N/A	#N/A	#N/A		#VALUE!	#VALUE!		72	#N/A			#N/A	#N/A	#N/A	#N/A
	Tetrahydrofurfuryl alcohol			1	9	5	178	1.054				96.8975				N	N	Y	N		#VALUE!		#VALUE!				73	#N/A			#N/A	#N/A	#N/A	#N/A		#VALUE!	#VALUE!		73	#N/A			#N/A	#N/A	#N/A	#N/A
	Tetramethyloxolane (TMO)			4	5	5	112	0.811	0	0.77	0.35	159.9	DOI: 10.1039/C7GC01392B			N	N	N	N		#VALUE!		#VALUE!				74	#N/A			#N/A	#N/A	#N/A	#N/A		#VALUE!	#VALUE!		74	#N/A			#N/A	#N/A	#N/A	#N/A
	Toluene			5	6	3	111	0.865	0	0.12	0.5	106.52	DOI: 10.1039/C1GC16299C			N	N	N	N		#VALUE!		#VALUE!				75	#N/A			#N/A	#N/A	#N/A	#N/A		#VALUE!	#VALUE!		75	#N/A			#N/A	#N/A	#N/A	#N/A
	Triacetin			1	1	7	258	1.16	0	0.45	0.62	188.103	DOI: 10.1039/C3GC42032A			N	N	N	Y		#VALUE!		#VALUE!				76	#N/A			#N/A	#N/A	#N/A	#N/A		#VALUE!	#VALUE!		76	#N/A			#N/A	#N/A	#N/A	#N/A
	Triethylamine			6	7	3	89	0.726	0	0.7	0.08	139.38	DOI: 10.1021/ja00418a009			N	Y	Y	N		#VALUE!		#VALUE!				77	#N/A			#N/A	#N/A	#N/A	#N/A		#VALUE!	#VALUE!		77	#N/A			#N/A	#N/A	#N/A	#N/A
	Turpentine (pinene)			4	2	7	156	0.858	0	0	0.11	158.776	DOI: 10.1039/C2GC16670D			N	N	N	N		#VALUE!		#VALUE!				78	#N/A			#N/A	#N/A	#N/A	#N/A		#VALUE!	#VALUE!		78	#N/A			#N/A	#N/A	#N/A	#N/A
	Water			1	1	1	100	1	1.05	0.18	1.28	18.02	https://etheses.whiterose.ac.uk/4999/; Taft, 1976			N	N	Y	N		#VALUE!		#VALUE!				79	#N/A			#N/A	#N/A	#N/A	#N/A		#VALUE!	#VALUE!		79	#N/A			#N/A	#N/A	#N/A	#N/A
	Xylene			4	2	5	138	0.861	0	0.14	0.47	123.31	DOI: 10.1039/C1GC16299C			N	N	N	N		#VALUE!		#VALUE!				80	#N/A			#N/A	#N/A	#N/A	#N/A		#VALUE!	#VALUE!		80	#N/A			#N/A	#N/A	#N/A	#N/A
[truncated: 7 more columns]

## Sheet: Metrics
	Kinetics analysis and solvent selection spreadsheet
	Front sheet			Kinetics			Solvent selection
	Data entry			Activation parameters			Solvent list
	Conversions			Solvent effects			Metrics
	Choose solvent from experimental dataset. No data to predict k for solvents												Reactants			RMM	Mass /g	Stoichiometry
				#N/A													0
																	0
	Temp /°C	Choose a temperature of °C. No data for temperature dependence.															0
		#N/A											Product			RMM	Mass /g	Stoichiometry
																	#N/A
	A0	B0	C0	Pmax	k								Solvent			Vol. /mL	Mass /g
				1000000	No data								0				#N/A
					#N/A
	Order A	Order B	Order C										Yield				Atom economy (AE)
				Choice from experimentally observed reaction orders									#N/A				#DIV/0!
				For reference: reaction orders observed in chosen solvent (if available)									after hr
	0	0	0	For reference: reaction orders described by empirical solvent effect (if available)
	ΔH‡ /kJ·mol-1		ΔS‡ J·K-1·mol-1
					No data for activation parameters
	Time	Unit	Conversion at selected time
		hr	#N/A	accuracy ±	0.05
													Reaction mass efficiency (RME)				Optimum efficiency
													#N/A				#N/A
																	RME/AE
		t /hr

## Sheet: Sums
	From 'Data entry' sheet				raw data				averaging repeats and adjusted for catalysts												Initial conditions											Timed data										Mechanism parameters
	Experiment (and entry)		Time /s	Repeat ref.	[P]	[A]	[B]	[C]	[P]	[A]	[B]	[C]		Temp. /°C		Solvent	Details				duplicates	original #	dup. #	Experiment	A0	B0	C0	Temp.	Solvent	Details		Experiment	entry	code	time (t)	Pt	At	Bt	Ct			#	Experiment	order A	WARNING!	order B	WARNING!	order C	WARNING!
	#N/A	initial conditions	0		0	0	0	0	0	0	0	0					@ °C				1	1	1		0	0	0					#VALUE!		#VALUE!	#VALUE!	#VALUE!						1	#VALUE!
	#N/A	initial conditions	0		0	0	0	0	0	0	0	0					@ °C				2	1	1		0	0	0							-								2	slot 2 open
	#N/A	initial conditions	0		0	0	0	0	0	0	0	0					@ °C				3	1	1		0	0	0							-								3	slot 3 open
	#N/A	initial conditions	0		0	0	0	0	0	0	0	0					@ °C				4	1	1		0	0	0							-								4	slot 4 open
	#N/A	initial conditions	0		0	0	0	0	0	0	0	0					@ °C				5	1	1		0	0	0							-								5	slot 5 open
	#N/A	initial conditions	0		0	0	0	0	0	0	0	0					@ °C				6	1	1		0	0	0							-								6	slot 6 open
	#N/A	initial conditions	0		0	0	0	0	0	0	0	0					@ °C				7	1	1		0	0	0							-								7	slot 7 open
	#N/A	initial conditions	0		0	0	0	0	0	0	0	0					@ °C				8	1	1		0	0	0							-								8	slot 8 open
	#N/A	initial conditions	0		0	0	0	0	0	0	0	0					@ °C				9	1	1		0	0	0							-								9	slot 9 open
	#N/A	initial conditions	0		0	0	0	0	0	0	0	0					@ °C				10	1	1		0	0	0							-								10	slot 10 open
	#N/A	initial conditions	0		0	0	0	0	0	0	0	0					@ °C				11	1	1		0	0	0							-								11	slot 11 open
	#N/A	initial conditions	0		0	0	0	0	0	0	0	0					@ °C				12	1	1		0	0	0							-								12	slot 12 open
	#N/A	initial conditions	0		0	0	0	0	0	0	0	0					@ °C				13	1	1		0	0	0							-								13	slot 13 open
	#N/A	initial conditions	0		0	0	0	0	0	0	0	0					@ °C				14	1	1		0	0	0							-								14	slot 14 open
	#N/A	initial conditions	0		0	0	0	0	0	0	0	0					@ °C				15	1	1		0	0	0							-								15	slot 15 open
	#N/A	initial conditions	0		0	0	0	0	0	0	0	0					@ °C				16	1	1		0	0	0							-								16	slot 16 open
	#N/A	initial conditions	0		0	0	0	0	0	0	0	0					@ °C				17	1	1		0	0	0							-								17	slot 17 open
	#N/A	initial conditions	0		0	0	0	0	0	0	0	0					@ °C				18	1	1		0	0	0							-								18	slot 18 open
	#N/A	initial conditions	0		0	0	0	0	0	0	0	0					@ °C				19	1	1		0	0	0							-								19	slot 19 open
	#N/A	initial conditions	0		0	0	0	0	0	0	0	0					@ °C				20	1	1		0	0	0							-								20	slot 20 open
	#N/A	initial conditions	0		0	0	0	0	0	0	0	0					@ °C				21	1	1		0	0	0							-								21	slot 21 open
	#N/A	initial conditions	0		0	0	0	0	0	0	0	0					@ °C				22	1	1		0	0	0							-								22	slot 22 open
	#N/A	initial conditions	0		0	0	0	0	0	0	0	0					@ °C				23	1	1		0	0	0							-								23	slot 23 open
	#N/A	initial conditions	0		0	0	0	0	0	0	0	0					@ °C				24	1	1		0	0	0							-								24	slot 24 open
	#N/A	initial conditions	0		0	0	0	0	0	0	0	0					@ °C				25	1	1		0	0	0							-								25	slot 25 open
	#N/A	initial conditions	0		0	0	0	0	0	0	0	0					@ °C				26	1	1		0	0	0							-								26	slot 26 open
	#N/A	initial conditions	0		0	0	0	0	0	0	0	0					@ °C				27	1	1		0	0	0							-								27	slot 27 open
	#N/A	initial conditions	0		0	0	0	0	0	0	0	0					@ °C				28	1	1		0	0	0							-								28	slot 28 open
	#N/A	initial conditions	0		0	0	0	0	0	0	0	0					@ °C				29	1	1		0	0	0							-								29	slot 29 open
	#N/A	initial conditions	0		0	0	0	0	0	0	0	0					@ °C				30	1	1		0	0	0							-								30	slot 30 open
	#N/A	initial conditions	0		0	0	0	0	0	0	0	0					@ °C				31	1	1		0	0	0							-
	#N/A	initial conditions	0		0	0	0	0	0	0	0	0					@ °C				32	1	1		0	0	0							-
	#N/A	initial conditions	0		0	0	0	0	0	0	0	0					@ °C				33	1	1		0	0	0							-
	#N/A	initial conditions	0		0	0	0	0	0	0	0	0					@ °C				34	1	1		0	0	0							-
	#N/A	initial conditions	0		0	0	0	0	0	0	0	0					@ °C				35	1	1		0	0	0							-
	#N/A	initial conditions	0		0	0	0	0	0	0	0	0					@ °C				36	1	1		0	0	0							-
	#N/A	initial conditions	0		0	0	0	0	0	0	0	0					@ °C				37	1	1		0	0	0							-
	#N/A	initial conditions	0		0	0	0	0	0	0	0	0					@ °C				38	1	1		0	0	0							-
	#N/A	initial conditions	0		0	0	0	0	0	0	0	0					@ °C				39	1	1		0	0	0							-
	#N/A	initial conditions	0		0	0	0	0	0	0	0	0					@ °C				40	1	1		0	0	0							-
	#N/A	initial conditions	0		0	0	0	0	0	0	0	0					@ °C				41	1	1		0	0	0							-
	#N/A	initial conditions	0		0	0	0	0	0	0	0	0					@ °C				42	1	1		0	0	0							-
	#N/A	initial conditions	0		0	0	0	0	0	0	0	0					@ °C				43	1	1		0	0	0							-
	#N/A	initial conditions	0		0	0	0	0	0	0	0	0					@ °C				44	1	1		0	0	0							-
	#N/A	initial conditions	0		0	0	0	0	0	0	0	0					@ °C				45	1	1		0	0	0							-
	#N/A	initial conditions	0		0	0	0	0	0	0	0	0					@ °C				46	1	1		0	0	0							-
	#N/A	initial conditions	0		0	0	0	0	0	0	0	0					@ °C				47	1	1		0	0	0							-
	#N/A	initial conditions	0		0	0	0	0	0	0	0	0					@ °C				48	1	1		0	0	0							-
	#N/A	initial conditions	0		0	0	0	0	0	0	0	0					@ °C				49	1	1		0	0	0							-
	#N/A	initial conditions	0		0	0	0	0	0	0	0	0					@ °C				50	1	1		0	0	0							-
	#N/A	initial conditions	0		0	0	0	0	0	0	0	0					@ °C				51	1	1		0	0	0							-
	#N/A	initial conditions	0		0	0	0	0	0	0	0	0					@ °C				52	1	1		0	0	0							-
	#N/A	initial conditions	0		0	0	0	0	0	0	0	0					@ °C				53	1	1		0	0	0							-
	#N/A	initial conditions	0		0	0	0	0	0	0	0	0					@ °C				54	1	1		0	0	0							-
	#N/A	initial conditions	0		0	0	0	0	0	0	0	0					@ °C				55	1	1		0	0	0							-
	#N/A	initial conditions	0		0	0	0	0	0	0	0	0					@ °C				56	1	1		0	0	0							-
	#N/A	initial conditions	0		0	0	0	0	0	0	0	0					@ °C				57	1	1		0	0	0							-
	#N/A	initial conditions	0		0	0	0	0	0	0	0	0					@ °C				58	1	1		0	0	0							-
	#N/A	initial conditions	0		0	0	0	0	0	0	0	0					@ °C				59	1	1		0	0	0							-
	#N/A	initial conditions	0		0	0	0	0	0	0	0	0					@ °C				60	1	1		0	0	0							-
	#N/A	initial conditions	0		0	0	0	0	0	0	0	0					@ °C				61	1	1		0	0	0							-
	#N/A	initial conditions	0		0	0	0	0	0	0	0	0					@ °C				62	1	1		0	0	0							-
	#N/A	initial conditions	0		0	0	0	0	0	0	0	0					@ °C				63	1	1		0	0	0							-
	#N/A	initial conditions	0		0	0	0	0	0	0	0	0					@ °C				64	1	1		0	0	0							-
	#N/A	initial conditions	0		0	0	0	0	0	0	0	0					@ °C				65	1	1		0	0	0							-
	#N/A	initial conditions	0		0	0	0	0	0	0	0	0					@ °C				66	1	1		0	0	0							-
	#N/A	initial conditions	0		0	0	0	0	0	0	0	0					@ °C				67	1	1		0	0	0							-
	#N/A	initial conditions	0		0	0	0	0	0	0	0	0					@ °C				68	1	1		0	0	0							-
	#N/A	initial conditions	0		0	0	0	0	0	0	0	0					@ °C				69	1	1		0	0	0							-
	#N/A	initial conditions	0		0	0	0	0	0	0	0	0					@ °C				70	1	1		0	0	0							-								***this row is level with rate constant data***
	#N/A	initial conditions	0		0	0	0	0	0	0	0	0					@ °C				71	1	1		0	0	0							-
	#N/A	initial conditions	0		0	0	0	0	0	0	0	0					@ °C				72	1	1		0	0	0							-
	#N/A	initial conditions	0		0	0	0	0	0	0	0	0					@ °C				73	1	1		0	0	0							-
	#N/A	initial conditions	0		0	0	0	0	0	0	0	0					@ °C				74	1	1		0	0	0							-								VTNA data
	#N/A	initial conditions	0		0	0	0	0	0	0	0	0					@ °C				75	1	1		0	0	0							-								Experiment	entry	time (t)	Pt	At	Bt	Ct	A0
	#N/A	initial conditions	0		0	0	0	0	0	0	0	0					@ °C				76	1	1		0	0	0							-								#VALUE!		#VALUE!	#VALUE!	#VALUE!	#VALUE!	#VALUE!	#VALUE!
	#N/A	initial conditions	0		0	0	0	0	0	0	0	0					@ °C				77	1	1		0	0	0							-
	#N/A	initial conditions	0		0	0	0	0	0	0	0	0					@ °C				78	1	1		0	0	0							-
	#N/A	initial conditions	0		0	0	0	0	0	0	0	0					@ °C				79	1	1		0	0	0							-
	#N/A	initial conditions	0		0	0	0	0	0	0	0	0					@ °C				80	1	1		0	0	0							-
	#N/A	initial conditions	0		0	0	0	0	0	0	0	0					@ °C				81	1	1		0	0	0							-
	#N/A	initial conditions	0		0	0	0	0	0	0	0	0					@ °C				82	1	1		0	0	0							-
	#N/A	initial conditions	0		0	0	0	0	0	0	0	0					@ °C				83	1	1		0	0	0							-
	#N/A	initial conditions	0		0	0	0	0	0	0	0	0					@ °C				84	1	1		0	0	0							-
	#N/A	initial conditions	0		0	0	0	0	0	0	0	0					@ °C				85	1	1		0	0	0							-
	#N/A	initial conditions	0		0	0	0	0	0	0	0	0					@ °C				86	1	1		0	0	0							-
	#N/A	initial conditions	0		0	0	0	0	0	0	0	0					@ °C				87	1	1		0	0	0							-
	#N/A	initial conditions	0		0	0	0	0	0	0	0	0					@ °C				88	1	1		0	0	0							-
	#N/A	initial conditions	0		0	0	0	0	0	0	0	0					@ °C				89	1	1		0	0	0							-
	#N/A	initial conditions	0		0	0	0	0	0	0	0	0					@ °C				90	1	1		0	0	0							-
	#N/A	initial conditions	0		0	0	0	0	0	0	0	0					@ °C				91	1	1		0	0	0							-
	#N/A	initial conditions	0		0	0	0	0	0	0	0	0					@ °C				92	1	1		0	0	0							-
	#N/A	initial conditions	0		0	0	0	0	0	0	0	0					@ °C				93	1	1		0	0	0							-
	#N/A	initial conditions	0		0	0	0	0	0	0	0	0					@ °C				94	1	1		0	0	0							-
	#N/A	initial conditions	0		0	0	0	0	0	0	0	0					@ °C				95	1	1		0	0	0							-
	#N/A	initial conditions	0		0	0	0	0	0	0	0	0					@ °C				96	1	1		0	0	0							-
	#N/A	initial conditions	0		0	0	0	0	0	0	0	0					@ °C				97	1	1		0	0	0							-
	#N/A	initial conditions	0		0	0	0	0	0	0	0	0					@ °C				98	1	1		0	0	0							-
	#N/A	initial conditions	0		0	0	0	0	0	0	0	0					@ °C				99	1	1		0	0	0							-
	#N/A	initial conditions	0		0	0	0	0	0	0	0	0					@ °C				100	1	1		0	0	0							-
	#N/A	initial conditions	0		0	0	0	0	0	0	0	0					@ °C				101	1	1		0	0	0							-
	#N/A	initial conditions	0		0	0	0	0	0	0	0	0					@ °C				102	1	1		0	0	0							-
	#N/A	initial conditions	0		0	0	0	0	0	0	0	0					@ °C				103	1	1		0	0	0							-
	#N/A	initial conditions	0		0	0	0	0	0	0	0	0					@ °C				104	1	1		0	0	0							-
	#N/A	initial conditions	0		0	0	0	0	0	0	0	0					@ °C				105	1	1		0	0	0							-
	#N/A	initial conditions	0		0	0	0	0	0	0	0	0					@ °C				106	1	1		0	0	0							-
	#N/A	initial conditions	0		0	0	0	0	0	0	0	0					@ °C				107	1	1		0	0	0							-
	#N/A	initial conditions	0		0	0	0	0	0	0	0	0					@ °C				108	1	1		0	0	0							-
	#N/A	initial conditions	0		0	0	0	0	0	0	0	0					@ °C				109	1	1		0	0	0							-
	#N/A	initial conditions	0		0	0	0	0	0	0	0	0					@ °C				110	1	1		0	0	0							-
	#N/A	initial conditions	0		0	0	0	0	0	0	0	0					@ °C				111	1	1		0	0	0							-
	#N/A	initial conditions	0		0	0	0	0	0	0	0	0					@ °C				112	1	1		0	0	0							-
	#N/A	initial conditions	0		0	0	0	0	0	0	0	0					@ °C				113	1	1		0	0	0							-
	#N/A	initial conditions	0		0	0	0	0	0	0	0	0					@ °C				114	1	1		0	0	0							-
	#N/A	initial conditions	0		0	0	0	0	0	0	0	0					@ °C				115	1	1		0	0	0							-
	#N/A	initial conditions	0		0	0	0	0	0	0	0	0					@ °C				116	1	1		0	0	0							-
	#N/A	initial conditions	0		0	0	0	0	0	0	0	0					@ °C				117	1	1		0	0	0							-
	#N/A	initial conditions	0		0	0	0	0	0	0	0	0					@ °C				118	1	1		0	0	0							-
	#N/A	initial conditions	0		0	0	0	0	0	0	0	0					@ °C				119	1	1		0	0	0							-
	#N/A	initial conditions	0		0	0	0	0	0	0	0	0					@ °C				120	1	1		0	0	0							-
	#N/A	initial conditions	0		0	0	0	0	0	0	0	0					@ °C				121	1	1		0	0	0							-
	#N/A	initial conditions	0		0	0	0	0	0	0	0	0					@ °C				122	1	1		0	0	0							-
	#N/A	initial conditions	0		0	0	0	0	0	0	0	0					@ °C				123	1	1		0	0	0							-
	#N/A	initial conditions	0		0	0	0	0	0	0	0	0					@ °C				124	1	1		0	0	0							-
	#N/A	initial conditions	0		0	0	0	0	0	0	0	0					@ °C				125	1	1		0	0	0							-
	#N/A	initial conditions	0		0	0	0	0	0	0	0	0					@ °C				126	1	1		0	0	0							-
	#N/A	initial conditions	0		0	0	0	0	0	0	0	0					@ °C				127	1	1		0	0	0							-
	#N/A	initial conditions	0		0	0	0	0	0	0	0	0					@ °C				128	1	1		0	0	0							-
	#N/A	initial conditions	0		0	0	0	0	0	0	0	0					@ °C				129	1	1		0	0	0							-
	#N/A	initial conditions	0		0	0	0	0	0	0	0	0					@ °C				130	1	1		0	0	0							-
	#N/A	initial conditions	0		0	0	0	0	0	0	0	0					@ °C				131	1	1		0	0	0							-
	#N/A	initial conditions	0		0	0	0	0	0	0	0	0					@ °C				132	1	1		0	0	0							-
	#N/A	initial conditions	0		0	0	0	0	0	0	0	0					@ °C				133	1	1		0	0	0							-
	#N/A	initial conditions	0		0	0	0	0	0	0	0	0					@ °C				134	1	1		0	0	0							-
	#N/A	initial conditions	0		0	0	0	0	0	0	0	0					@ °C				135	1	1		0	0	0							-
	#N/A	initial conditions	0		0	0	0	0	0	0	0	0					@ °C				136	1	1		0	0	0							-
	#N/A	initial conditions	0		0	0	0	0	0	0	0	0					@ °C				137	1	1		0	0	0							-
	#N/A	initial conditions	0		0	0	0	0	0	0	0	0					@ °C				138	1	1		0	0	0							-
	#N/A	initial conditions	0		0	0	0	0	0	0	0	0					@ °C				139	1	1		0	0	0							-
	#N/A	initial conditions	0		0	0	0	0	0	0	0	0					@ °C				140	1	1		0	0	0							-
	#N/A	initial conditions	0		0	0	0	0	0	0	0	0					@ °C				141	1	1		0	0	0							-
	#N/A	initial conditions	0		0	0	0	0	0	0	0	0					@ °C				142	1	1		0	0	0							-
	#N/A	initial conditions	0		0	0	0	0	0	0	0	0					@ °C				143	1	1		0	0	0							-
	#N/A	initial conditions	0		0	0	0	0	0	0	0	0					@ °C				144	1	1		0	0	0							-
	#N/A	initial conditions	0		0	0	0	0	0	0	0	0					@ °C				145	1	1		0	0	0							-
	#N/A	initial conditions	0		0	0	0	0	0	0	0	0					@ °C				146	1	1		0	0	0							-
	#N/A	initial conditions	0		0	0	0	0	0	0	0	0					@ °C				147	1	1		0	0	0							-
	#N/A	initial conditions	0		0	0	0	0	0	0	0	0					@ °C				148	1	1		0	0	0							-
	#N/A	initial conditions	0		0	0	0	0	0	0	0	0					@ °C				149	1	1		0	0	0							-
	#N/A	initial conditions	0		0	0	0	0	0	0	0	0					@ °C				150	1	1		0	0	0							-
	#N/A	initial conditions	0		0	0	0	0	0	0	0	0					@ °C				151	1	1		0	0	0							-
	#N/A	initial conditions	0		0	0	0	0	0	0	0	0					@ °C				152	1	1		0	0	0							-
	#N/A	initial conditions	0		0	0	0	0	0	0	0	0					@ °C				153	1	1		0	0	0							-
	#N/A	initial conditions	0		0	0	0	0	0	0	0	0					@ °C				154	1	1		0	0	0							-
	#N/A	initial conditions	0		0	0	0	0	0	0	0	0					@ °C				155	1	1		0	0	0							-
	#N/A	initial conditions	0		0	0	0	0	0	0	0	0					@ °C				156	1	1		0	0	0							-
	#N/A	initial conditions	0		0	0	0	0	0	0	0	0					@ °C				157	1	1		0	0	0							-
	#N/A	initial conditions	0		0	0	0	0	0	0	0	0					@ °C				158	1	1		0	0	0							-
	#N/A	initial conditions	0		0	0	0	0	0	0	0	0					@ °C				159	1	1		0	0	0							-
	#N/A	initial conditions	0		0	0	0	0	0	0	0	0					@ °C				160	1	1		0	0	0							-
	#N/A	initial conditions	0		0	0	0	0	0	0	0	0					@ °C				161	1	1		0	0	0							-
	#N/A	initial conditions	0		0	0	0	0	0	0	0	0					@ °C				162	1	1		0	0	0							-
	#N/A	initial conditions	0		0	0	0	0	0	0	0	0					@ °C				163	1	1		0	0	0							-
	#N/A	initial conditions	0		0	0	0	0	0	0	0	0					@ °C				164	1	1		0	0	0							-
	#N/A	initial conditions	0		0	0	0	0	0	0	0	0					@ °C				165	1	1		0	0	0							-
	#N/A	initial conditions	0		0	0	0	0	0	0	0	0					@ °C				166	1	1		0	0	0							-
	#N/A	initial conditions	0		0	0	0	0	0	0	0	0					@ °C				167	1	1		0	0	0							-
	#N/A	initial conditions	0		0	0	0	0	0	0	0	0					@ °C				168	1	1		0	0	0							-
	#N/A	initial conditions	0		0	0	0	0	0	0	0	0					@ °C				169	1	1		0	0	0							-
	#N/A	initial conditions	0		0	0	0	0	0	0	0	0					@ °C				170	1	1		0	0	0							-
	#N/A	initial conditions	0		0	0	0	0	0	0	0	0					@ °C				171	1	1		0	0	0							-
	#N/A	initial conditions	0		0	0	0	0	0	0	0	0					@ °C				172	1	1		0	0	0							-
	#N/A	initial conditions	0		0	0	0	0	0	0	0	0					@ °C				173	1	1		0	0	0							-
	#N/A	initial conditions	0		0	0	0	0	0	0	0	0					@ °C				174	1	1		0	0	0							-
	#N/A	initial conditions	0		0	0	0	0	0	0	0	0					@ °C				175	1	1		0	0	0							-
	#N/A	initial conditions	0		0	0	0	0	0	0	0	0					@ °C				176	1	1		0	0	0							-
	#N/A	initial conditions	0		0	0	0	0	0	0	0	0					@ °C				177	1	1		0	0	0							-
	#N/A	initial conditions	0		0	0	0	0	0	0	0	0					@ °C				178	1	1		0	0	0							-
	#N/A	initial conditions	0		0	0	0	0	0	0	0	0					@ °C				179	1	1		0	0	0							-
	#N/A	initial conditions	0		0	0	0	0	0	0	0	0					@ °C				180	1	1		0	0	0							-
	#N/A	initial conditions	0		0	0	0	0	0	0	0	0					@ °C				181	1	1		0	0	0							-
	#N/A	initial conditions	0		0	0	0	0	0	0	0	0					@ °C				182	1	1		0	0	0							-
	#N/A	initial conditions	0		0	0	0	0	0	0	0	0					@ °C				183	1	1		0	0	0							-
	#N/A	initial conditions	0		0	0	0	0	0	0	0	0					@ °C				184	1	1		0	0	0							-
	#N/A	initial conditions	0		0	0	0	0	0	0	0	0					@ °C				185	1	1		0	0	0							-
	#N/A	initial conditions	0		0	0	0	0	0	0	0	0					@ °C				186	1	1		0	0	0							-
	#N/A	initial conditions	0		0	0	0	0	0	0	0	0					@ °C				187	1	1		0	0	0							-
	#N/A	initial conditions	0		0	0	0	0	0	0	0	0					@ °C				188	1	1		0	0	0							-
	#N/A	initial conditions	0		0	0	0	0	0	0	0	0					@ °C				189	1	1		0	0	0							-
	#N/A	initial conditions	0		0	0	0	0	0	0	0	0					@ °C				190	1	1		0	0	0							-
	#N/A	initial conditions	0		0	0	0	0	0	0	0	0					@ °C				191	1	1		0	0	0							-
	#N/A	initial conditions	0		0	0	0	0	0	0	0	0					@ °C				192	1	1		0	0	0							-
	#N/A	initial conditions	0		0	0	0	0	0	0	0	0					@ °C				193	1	1		0	0	0							-
	#N/A	initial conditions	0		0	0	0	0	0	0	0	0					@ °C				194	1	1		0	0	0							-
	#N/A	initial conditions	0		0	0	0	0	0	0	0	0					@ °C				195	1	1		0	0	0							-
	#N/A	initial conditions	0		0	0	0	0	0	0	0	0					@ °C				196	1	1		0	0	0							-
	#N/A	initial conditions	0		0	0	0	0	0	0	0	0					@ °C				197	1	1		0	0	0							-
	#N/A	initial conditions	0		0	0	0	0	0	0	0	0					@ °C				198	1	1		0	0	0							-
	#N/A	initial conditions	0		0	0	0	0	0	0	0	0					@ °C				199	1	1		0	0	0							-
	#N/A	initial conditions	0		0	0	0	0	0	0	0	0					@ °C				200	1	1		0	0	0							-
	#N/A	initial conditions	0		0	0	0	0	0	0	0	0					@ °C				201	1	1		0	0	0							-
	#N/A	initial conditions	0		0	0	0	0	0	0	0	0					@ °C				202	1	1		0	0	0							-
	#N/A	initial conditions	0		0	0	0	0	0	0	0	0					@ °C				203	1	1		0	0	0							-
	#N/A	initial conditions	0		0	0	0	0	0	0	0	0					@ °C				204	1	1		0	0	0							-
	#N/A	initial conditions	0		0	0	0	0	0	0	0	0					@ °C				205	1	1		0	0	0							-
	#N/A	initial conditions	0		0	0	0	0	0	0	0	0					@ °C				206	1	1		0	0	0							-
	#N/A	initial conditions	0		0	0	0	0	0	0	0	0					@ °C				207	1	1		0	0	0							-
	#N/A	initial conditions	0		0	0	0	0	0	0	0	0					@ °C				208	1	1		0	0	0							-
	#N/A	initial conditions	0		0	0	0	0	0	0	0	0					@ °C				209	1	1		0	0	0							-
	#N/A	initial conditions	0		0	0	0	0	0	0	0	0					@ °C				210	1	1		0	0	0							-
	#N/A	initial conditions	0		0	0	0	0	0	0	0	0					@ °C				211	1	1		0	0	0							-
	#N/A	initial conditions	0		0	0	0	0	0	0	0	0					@ °C				212	1	1		0	0	0							-
	#N/A	initial conditions	0		0	0	0	0	0	0	0	0					@ °C				213	1	1		0	0	0							-
	#N/A	initial conditions	0		0	0	0	0	0	0	0	0					@ °C				214	1	1		0	0	0							-
	#N/A	initial conditions	0		0	0	0	0	0	0	0	0					@ °C				215	1	1		0	0	0							-
	#N/A	initial conditions	0		0	0	0	0	0	0	0	0					@ °C				216	1	1		0	0	0							-
	#N/A	initial conditions	0		0	0	0	0	0	0	0	0					@ °C				217	1	1		0	0	0							-
	#N/A	initial conditions	0		0	0	0	0	0	0	0	0					@ °C				218	1	1		0	0	0							-
	#N/A	initial conditions	0		0	0	0	0	0	0	0	0					@ °C				219	1	1		0	0	0							-
	#N/A	initial conditions	0		0	0	0	0	0	0	0	0					@ °C				220	1	1		0	0	0							-
	#N/A	initial conditions	0		0	0	0	0	0	0	0	0					@ °C				221	1	1		0	0	0							-
	#N/A	initial conditions	0		0	0	0	0	0	0	0	0					@ °C				222	1	1		0	0	0							-
	#N/A	initial conditions	0		0	0	0	0	0	0	0	0					@ °C				223	1	1		0	0	0							-
	#N/A	initial conditions	0		0	0	0	0	0	0	0	0					@ °C				224	1	1		0	0	0							-
	#N/A	initial conditions	0		0	0	0	0	0	0	0	0					@ °C				225	1	1		0	0	0							-
	#N/A	initial conditions	0		0	0	0	0	0	0	0	0					@ °C				226	1	1		0	0	0							-
	#N/A	initial conditions	0		0	0	0	0	0	0	0	0					@ °C				227	1	1		0	0	0							-
	#N/A	initial conditions	0		0	0	0	0	0	0	0	0					@ °C				228	1	1		0	0	0							-
	#N/A	initial conditions	0		0	0	0	0	0	0	0	0					@ °C				229	1	1		0	0	0							-
	#N/A	initial conditions	0		0	0	0	0	0	0	0	0					@ °C				230	1	1		0	0	0							-
	#N/A	initial conditions	0		0	0	0	0	0	0	0	0					@ °C				231	1	1		0	0	0							-
	#N/A	initial conditions	0		0	0	0	0	0	0	0	0					@ °C				232	1	1		0	0	0							-
	#N/A	initial conditions	0		0	0	0	0	0	0	0	0					@ °C				233	1	1		0	0	0							-
	#N/A	initial conditions	0		0	0	0	0	0	0	0	0					@ °C				234	1	1		0	0	0							-
	#N/A	initial conditions	0		0	0	0	0	0	0	0	0					@ °C				235	1	1		0	0	0							-
	#N/A	initial conditions	0		0	0	0	0	0	0	0	0					@ °C				236	1	1		0	0	0							-
	#N/A	initial conditions	0		0	0	0	0	0	0	0	0					@ °C				237	1	1		0	0	0							-
	#N/A	initial conditions	0		0	0	0	0	0	0	0	0					@ °C				238	1	1		0	0	0							-
	#N/A	initial conditions	0		0	0	0	0	0	0	0	0					@ °C				239	1	1		0	0	0							-
	#N/A	initial conditions	0		0	0	0	0	0	0	0	0					@ °C				240	1	1		0	0	0							-
	#N/A	initial conditions	0		0	0	0	0	0	0	0	0					@ °C				241	1	1		0	0	0							-
	#N/A	initial conditions	0		0	0	0	0	0	0	0	0					@ °C				242	1	1		0	0	0							-
	#N/A	initial conditions	0		0	0	0	0	0	0	0	0					@ °C				243	1	1		0	0	0							-
	#N/A	initial conditions	0		0	0	0	0	0	0	0	0					@ °C				244	1	1		0	0	0							-
	#N/A	initial conditions	0		0	0	0	0	0	0	0	0					@ °C				245	1	1		0	0	0							-
	#N/A	initial conditions	0		0	0	0	0	0	0	0	0					@ °C				246	1	1		0	0	0							-
	#N/A	initial conditions	0		0	0	0	0	0	0	0	0					@ °C				247	1	1		0	0	0							-
	#N/A	initial conditions	0		0	0	0	0	0	0	0	0					@ °C				248	1	1		0	0	0							-
	#N/A	initial conditions	0		0	0	0	0	0	0	0	0					@ °C				249	1	1		0	0	0							-
	#N/A	initial conditions	0		0	0	0	0	0	0	0	0					@ °C				250	1	1		0	0	0							-
				Repeat ref.	[P] av.	repeats (up to 10)											Repeat ref.	[A] av.	repeats (up to 10)											Repeat ref.	[B] av.	repeats (up to 10)											Repeat ref.	[C] av.	repeats (up to 10)
				#VALUE!		#VALUE!											#VALUE!		#VALUE!											#VALUE!		#VALUE!											#VALUE!		#VALUE!
	Conversion	Pt	Σ[A]m·[B]n·[C]o·Δt	[A]m·[B]n·[C]o·Δt	A	B	C	Δt	t /s	t /hr								No experimental data to plot
	0	0			0	0	0											t /s	t /hr	P
	0.02	20000	#VALUE!	#VALUE!	0	0	0	#VALUE!	#VALUE!	#VALUE!								#VALUE!	#VALUE!	#VALUE!
	0.04	40000	#VALUE!	#VALUE!	0	0	0	#VALUE!	#VALUE!	#VALUE!								0	0	0
	0.06	60000	#VALUE!	#VALUE!	0	0	0	#VALUE!	#VALUE!	#VALUE!								0	0	0
	0.08	80000	#VALUE!	#VALUE!	0	0	0	#VALUE!	#VALUE!	#VALUE!								0	0	0
	0.1	100000	#VALUE!	#VALUE!	0	0	0	#VALUE!	#VALUE!	#VALUE!								0	0	0
	0.12	120000	#VALUE!	#VALUE!	0	0	0	#VALUE!	#VALUE!	#VALUE!								0	0	0
	0.14	140000	#VALUE!	#VALUE!	0	0	0	#VALUE!	#VALUE!	#VALUE!								0	0	0
	0.16	160000	#VALUE!	#VALUE!	0	0	0	#VALUE!	#VALUE!	#VALUE!								0	0	0
	0.18	180000	#VALUE!	#VALUE!	0	0	0	#VALUE!	#VALUE!	#VALUE!								0	0	0
	0.2	200000	#VALUE!	#VALUE!	0	0	0	#VALUE!	#VALUE!	#VALUE!								0	0	0
	0.22	220000	#VALUE!	#VALUE!	0	0	0	#VALUE!	#VALUE!	#VALUE!								0	0	0
	0.24	240000	#VALUE!	#VALUE!	0	0	0	#VALUE!	#VALUE!	#VALUE!								0	0	0
	0.26	260000	#VALUE!	#VALUE!	0	0	0	#VALUE!	#VALUE!	#VALUE!								0	0	0
	0.28	280000	#VALUE!	#VALUE!	0	0	0	#VALUE!	#VALUE!	#VALUE!								0	0	0
	0.3	300000	#VALUE!	#VALUE!	0	0	0	#VALUE!	#VALUE!	#VALUE!								0	0	0
	0.32	320000	#VALUE!	#VALUE!	0	0	0	#VALUE!	#VALUE!	#VALUE!								0	0	0
	0.34	340000	#VALUE!	#VALUE!	0	0	0	#VALUE!	#VALUE!	#VALUE!								0	0	0
	0.36	360000	#VALUE!	#VALUE!	0	0	0	#VALUE!	#VALUE!	#VALUE!								0	0	0
	0.38	380000	#VALUE!	#VALUE!	0	0	0	#VALUE!	#VALUE!	#VALUE!								0	0	0
	0.4	400000	#VALUE!	#VALUE!	0	0	0	#VALUE!	#VALUE!	#VALUE!								0	0	0
	0.42	420000	#VALUE!	#VALUE!	0	0	0	#VALUE!	#VALUE!	#VALUE!								0	0	0
	0.44	440000	#VALUE!	#VALUE!	0	0	0	#VALUE!	#VALUE!	#VALUE!								0	0	0
	0.46	460000	#VALUE!	#VALUE!	0	0	0	#VALUE!	#VALUE!	#VALUE!								0	0	0
	0.48	480000	#VALUE!	#VALUE!	0	0	0	#VALUE!	#VALUE!	#VALUE!								0	0	0
	0.5	500000	#VALUE!	#VALUE!	0	0	0	#VALUE!	#VALUE!	#VALUE!								0	0	0
	0.52	520000	#VALUE!	#VALUE!	0	0	0	#VALUE!	#VALUE!	#VALUE!								0	0	0
	0.54	540000	#VALUE!	#VALUE!	0	0	0	#VALUE!	#VALUE!	#VALUE!								0	0	0
	0.56	560000	#VALUE!	#VALUE!	0	0	0	#VALUE!	#VALUE!	#VALUE!								0	0	0
	0.58	580000	#VALUE!	#VALUE!	0	0	0	#VALUE!	#VALUE!	#VALUE!								0	0	0
	0.6	600000	#VALUE!	#VALUE!	0	0	0	#VALUE!	#VALUE!	#VALUE!								0	0	0
	0.62	620000	#VALUE!	#VALUE!	0	0	0	#VALUE!	#VALUE!	#VALUE!								0	0	0
	0.64	640000	#VALUE!	#VALUE!	0	0	0	#VALUE!	#VALUE!	#VALUE!								0	0	0
	0.66	660000	#VALUE!	#VALUE!	0	0	0	#VALUE!	#VALUE!	#VALUE!								0	0	0
	0.68	680000	#VALUE!	#VALUE!	0	0	0	#VALUE!	#VALUE!	#VALUE!								0	0	0
	0.7	700000	#VALUE!	#VALUE!	0	0	0	#VALUE!	#VALUE!	#VALUE!								0	0	0
	0.72	720000	#VALUE!	#VALUE!	0	0	0	#VALUE!	#VALUE!	#VALUE!								0	0	0
	0.74	740000	#VALUE!	#VALUE!	0	0	0	#VALUE!	#VALUE!	#VALUE!								0	0	0
	0.76	760000	#VALUE!	#VALUE!	0	0	0	#VALUE!	#VALUE!	#VALUE!								0	0	0
	0.78	780000	#VALUE!	#VALUE!	0	0	0	#VALUE!	#VALUE!	#VALUE!								0	0	0
	0.8	800000	#VALUE!	#VALUE!	0	0	0	#VALUE!	#VALUE!	#VALUE!								0	0	0
	0.82	820000	#VALUE!	#VALUE!	0	0	0	#VALUE!	#VALUE!	#VALUE!								0	0	0
	0.84	840000	#VALUE!	#VALUE!	0	0	0	#VALUE!	#VALUE!	#VALUE!								0	0	0
	0.86	860000	#VALUE!	#VALUE!	0	0	0	#VALUE!	#VALUE!	#VALUE!								0	0	0
	0.88	880000	#VALUE!	#VALUE!	0	0	0	#VALUE!	#VALUE!	#VALUE!								0	0	0
	0.9	900000	#VALUE!	#VALUE!	0	0	0	#VALUE!	#VALUE!	#VALUE!								0	0	0
	0.91	910000	#VALUE!	#VALUE!	0	0	0	#VALUE!	#VALUE!	#VALUE!								0	0	0
	0.92	920000	#VALUE!	#VALUE!	0	0	0	#VALUE!	#VALUE!	#VALUE!								0	0	0
	0.93	930000	#VALUE!	#VALUE!	0	0	0	#VALUE!	#VALUE!	#VALUE!								0	0	0
	0.94	940000	#VALUE!	#VALUE!	0	0	0	#VALUE!	#VALUE!	#VALUE!								0	0	0
	0.95	950000	#VALUE!	#VALUE!	0	0	0	#VALUE!	#VALUE!	#VALUE!								0	0	0
	0.96	960000	#VALUE!	#VALUE!	0	0	0	#VALUE!	#VALUE!	#VALUE!								0	0	0
	0.97	970000	#VALUE!	#VALUE!	0	0	0	#VALUE!	#VALUE!	#VALUE!								0	0	0
	0.98	980000	#VALUE!	#VALUE!	0	0	0	#VALUE!	#VALUE!	#VALUE!								0	0	0
	0.99	990000	#VALUE!	#VALUE!	0	0	0	#VALUE!	#VALUE!	#VALUE!								0	0	0
																		0	0	0
																		0	0	0
																		0	0	0
																		0	0	0
																		0	0	0
																		0	0	0
																		0	0	0
																		0	0	0
																		0	0	0
																		0	0	0
																		0	0	0
																		0	0	0
																		0	0	0
																		0	0	0
																		0	0	0
																		0	0	0
																		0	0	0
																		0	0	0
																		0	0	0
																		0	0	0
																		0	0	0
																		0	0	0
																		0	0	0
																		0	0	0
																		0	0	0
																		0	0	0
																		0	0	0
																		0	0	0
																		0	0	0
																		0	0	0
																		0	0	0
																		0	0	0
																		0	0	0
																		0	0	0
																		0	0	0
																		0	0	0
																		0	0	0
																		0	0	0
																		0	0	0
																		0	0	0
																		0	0	0
																		0	0	0
																		0	0	0
																		0	0	0
																		0	0	0
																		0	0	0
																		0	0	0
																		0	0	0
																		0	0	0
																		0	0	0
																		0	0	0
																		0	0	0
																		0	0	0
																		0	0	0
																		0	0	0
																		0	0	0
																		0	0	0
																		0	0	0
																		0	0	0
																		0	0	0
																		0	0	0
																		0	0	0
																		0	0	0
																		0	0	0
																		0	0	0
																		0	0	0
																		0	0	0
																		0	0	0
																		0	0	0
																		0	0	0
																		0	0	0
																		0	0	0
																		0	0	0
																		0	0	0
																		0	0	0
																		0	0	0
																		0	0	0
																		0	0	0
																		0	0	0
																		0	0	0
																		0	0	0
																		0	0	0
																		0	0	0
																		0	0	0
																		0	0	0
																		0	0	0
																		0	0	0
																		0	0	0
																		0	0	0
																		0	0	0
																		0	0	0
																		0	0	0
																		0	0	0
																		0	0	0
																		0	0	0
																		0	0	0
																		0	0	0
																		0	0	0
																		0	0	0
																		0	0	0
																		0	0	0
																		0	0	0
																		0	0	0
																		0	0	0
																		0	0	0
																		0	0	0
																		0	0	0
																		0	0	0
																		0	0	0
																		0	0	0
																		0	0	0
																		0	0	0
																		0	0	0
																		0	0	0
																		0	0	0
																		0	0	0
																		0	0	0
																		0	0	0
																		0	0	0
																		0	0	0
																		0	0	0
																		0	0	0
																		0	0	0
																		0	0	0
																		0	0	0
																		0	0	0
																		0	0	0
																		0	0	0
																		0	0	0
																		0	0	0
																		0	0	0
																		0	0	0
																		0	0	0
																		0	0	0
																		0	0	0
																		0	0	0
																		0	0	0
																		0	0	0
																		0	0	0
																		0	0	0
																		0	0	0
																		0	0	0
																		0	0	0
																		0	0	0
																		0	0	0
																		0	0	0
																		0	0	0
																		0	0	0
																		0	0	0
																		0	0	0
																		0	0	0
																		0	0	0
																		0	0	0
																		0	0	0
																		0	0	0
																		0	0	0
																		0	0	0
																		0	0	0
																		0	0	0
																		0	0	0
																		0	0	0
																		0	0	0
																		0	0	0
																		0	0	0
																		0	0	0
																		0	0	0
																		0	0	0
																		0	0	0
																		0	0	0
																		0	0	0
																		0	0	0
																		0	0	0
																		0	0	0
																		0	0	0
																		0	0	0
																		0	0	0
																		0	0	0
																		0	0	0
																		0	0	0
																		0	0	0
																		0	0	0
																		0	0	0
																		0	0	0
																		0	0	0
																		0	0	0
																		0	0	0
																		0	0	0
																		0	0	0
																		0	0	0
																		0	0	0
																		0	0	0
																		0	0	0
																		0	0	0
																		0	0	0
																		0	0	0
																		0	0	0
[truncated: 206 more columns]
