# Supplementary material for: Reaction Optimization for Greener Chemistry with a Comprehensive Spreadsheet Tool
Source: Molecules. 2022 Dec 2;27(23):8427. doi: 10.3390/molecules27238427 (PMC9738638; doi:10.3390/molecules27238427)
Supplement: Supplementary file 1 [file molecules-27-08427-s001.zip › S2 ROS (backwards compatible).xlsx]

## Sheet: Front sheet
	Reaction optimizer spreadsheet
	University of York, 2022. Latest version at https://doi.org/10.5281/zenodo.7267827
	Front sheet			Kinetics			Solvent selection
	Data entry			Activation parameters			Solvent list
	Conversions			Solvent effects			Metrics
	The following worksheets are used to process kinetics data
	Data entry:			Initial conditions of experiments and timed concentrations of reaction components are listed here. Up to 500 data points can be added.
	Conversions:			Up to 5 reaction profiles can be displayed. The concentrations of the reaction components of the first experiment listed are shown on the lower graph.
	Kinetics:			To determine the order of reaction, choose a set of experimental conditions and modify order until the data overlaps.
	Activation parameters:			If data is available for reactions in the same solvent at different temperatures, the Eyring equation is used to determine ΔH‡ and ΔS‡.
	Solvent effects:			Determine a linear solvation energy relationship for a specific mechanism. Compare reaction rates to solvent greenness.
	Solvent selection:			The top 10 predicted rate constants of solvents in the 'Solvent list' worksheet.
	Solvent list:			A database of solvent properties.
	Metrics:			You may predict conversions in different solvents at variable temperature, and calculate green chemistry metrics.
	Information
	Contact		To report any bugs or ask a question please contact Dr. James Sherwood (james.sherwood@york.ac.uk).
	Funding		The CHAMPION project received funding from the Bio-Based Industries Joint Undertaking under the European Union's Horizon2020 research and innovation program (grant agreement 887398). This spreadsheet reflects the authors' views and the JU is not responsible for any use that may be made of the information it contains.

## Sheet: Data entry
	Reaction optimizer spreadsheet
	Front sheet			Kinetics			Solvent selection
	Data entry			Activation parameters			Solvent list
	Conversions			Solvent effects			Metrics
	If you have access to Microsoft 365, please use the other version of this spreadsheet for superior functionality.
	When using this file, please combine data sets with the same starting conditions.
	List data in chronological order (starting at t=0). Average repeats prior to adding them below.
	Reactant	Name							Catalyst																															list:
	A								N	<--- leave reactant names blank if not applicable but include catalysts																														Y
	B								N																															N
	C								N
	Product	Name
	P
	Time /s	[P]	[A]	[B]	[C]		Temp. /°C		Solvent	<--- when prompted by yellow cells, add temperature and solvent
										<--- initial conditions require entering 0 in time and [P] columns

## Sheet: Conversions
	Reaction optimizer spreadsheet
	Front sheet			Kinetics			Solvent selection
	Data entry			Activation parameters			Solvent list
	Conversions			Solvent effects			Metrics
	Experiment number
							<--- reaction component concentrations also plotted on lower graph
	Experiment list (for reference)							Conversion for chosen reactions
								Reaction component concentrations for experiment

## Sheet: Kinetics
	Reaction optimizer spreadsheet
	Front sheet			Kinetics			Solvent selection
	Data entry			Activation parameters			Solvent list
	Conversions			Solvent effects			Metrics
	Choose experiment
	Data not available				Data not available				Data not available				Rate constant equal to gradient
	Yellow highlight indicates the variables that modify the graphs above
	Solvent		Order A	Order B	Order C	Rate constant, k

## Sheet: Activation parameters
	Reaction optimizer spreadsheet
	Front sheet			Kinetics			Solvent selection
	Data entry			Activation parameters			Solvent list
	Conversions			Solvent effects			Metrics
	Choose solvent				Eryring plot for activation parameters
	Experiments for Eyring plot			1/T (x)	ln(k/T) (y)		Activation parameters
							ΔH‡	#DIV/0!	kJ·mol-1
							ΔS‡	#DIV/0!	J·K-1·mol-1

## Sheet: Solvent effects
	Reaction optimizer spreadsheet
	Front sheet			Kinetics			Solvent selection
	Data entry			Activation parameters			Solvent list
	Conversions			Solvent effects			Metrics
	Correlated ln(k) and solvent polarity for these specific conditions
	Solvents with missing polarity data are omitted							Use SOLVER add in to optimise variables or perform a regression using the DATA ANALYSIS add-in (in space below)
	No data	No data	No data	No data				Regression analysis
								SUMMARY OUTPUT
								Regression Statistics
	Linear solvation energy relationship							Multiple R
								R Square
								Adjusted R Square
								Standard Error
								Observations
								ANOVA
									df	SS	MS	F	Significance F
								Regression
								Residual
								Total
									Coefficients	Standard Error	t Stat	P-value	Lower 95%	Upper 95%	Lower 95.0%	Upper 95.0%
								Intercept
	Variable			Coefficient (rel./adjusted)				X Variable 1
	H-bond donating ability (α)				#DIV/0!			X Variable 2
	H-bond accepting ability (β)				#DIV/0!			X Variable 3
	dipolarity (π*)				#DIV/0!			X Variable 4
	molar volume (Vm/100)				#DIV/0!
	grad	#DIV/0!
	intercept	#DIV/0!
	R2	#DIV/0!
	Greenness of solvents compared to reaction performance
	Rescale y-axis to align datapoints with colour pattern to indicate greenest solvent
	Solvent			ln(k) exp.	ln(k) pred.		α	β	π*	Vm /100		S	H	E	SHE sum	SHE max
	#VALUE!			#N/A	#N/A		#N/A	#N/A	#N/A	#N/A		#N/A	#N/A	#N/A	#N/A	#N/A
	#VALUE!			#N/A	#N/A		#N/A	#N/A	#N/A	#N/A	#N/A	#N/A	#N/A	#N/A	#N/A	#N/A
	#VALUE!			#N/A	#N/A		#N/A	#N/A	#N/A	#N/A	#N/A	#N/A	#N/A	#N/A	#N/A	#N/A
	#VALUE!			#N/A	#N/A		#N/A	#N/A	#N/A	#N/A	#N/A	#N/A	#N/A	#N/A	#N/A	#N/A
	#VALUE!			#N/A	#N/A		#N/A	#N/A	#N/A	#N/A	#N/A	#N/A	#N/A	#N/A	#N/A	#N/A
	#VALUE!			#N/A	#N/A		#N/A	#N/A	#N/A	#N/A	#N/A	#N/A	#N/A	#N/A	#N/A	#N/A
	#VALUE!			#N/A	#N/A		#N/A	#N/A	#N/A	#N/A	#N/A	#N/A	#N/A	#N/A	#N/A	#N/A
	#VALUE!			#N/A	#N/A		#N/A	#N/A	#N/A	#N/A	#N/A	#N/A	#N/A	#N/A	#N/A	#N/A
	#VALUE!			#N/A	#N/A		#N/A	#N/A	#N/A	#N/A	#N/A	#N/A	#N/A	#N/A	#N/A	#N/A
	#VALUE!			#N/A	#N/A		#N/A	#N/A	#N/A	#N/A	#N/A	#N/A	#N/A	#N/A	#N/A	#N/A
	#VALUE!			#N/A	#N/A		#N/A	#N/A	#N/A	#N/A	#N/A	#N/A	#N/A	#N/A	#N/A	#N/A
	#VALUE!			#N/A	#N/A		#N/A	#N/A	#N/A	#N/A	#N/A	#N/A	#N/A	#N/A	#N/A	#N/A
	#VALUE!			#N/A	#N/A		#N/A	#N/A	#N/A	#N/A		#N/A	#N/A	#N/A	#N/A	#N/A
	#VALUE!			#N/A	#N/A		#N/A	#N/A	#N/A	#N/A		#N/A	#N/A	#N/A	#N/A	#N/A
	#VALUE!			#N/A	#N/A		#N/A	#N/A	#N/A	#N/A		#N/A	#N/A	#N/A	#N/A	#N/A
	#VALUE!			#N/A	#N/A		#N/A	#N/A	#N/A	#N/A		#N/A	#N/A	#N/A	#N/A	#N/A
	#VALUE!			#N/A	#N/A		#N/A	#N/A	#N/A	#N/A		#N/A	#N/A	#N/A	#N/A	#N/A
	#VALUE!			#N/A	#N/A		#N/A	#N/A	#N/A	#N/A		#N/A	#N/A	#N/A	#N/A	#N/A
	#VALUE!			#N/A	#N/A		#N/A	#N/A	#N/A	#N/A		#N/A	#N/A	#N/A	#N/A	#N/A
	#VALUE!			#N/A	#N/A		#N/A	#N/A	#N/A	#N/A		#N/A	#N/A	#N/A	#N/A	#N/A
	#VALUE!			#N/A	#N/A		#N/A	#N/A	#N/A	#N/A		#N/A	#N/A	#N/A	#N/A	#N/A
	#VALUE!			#N/A	#N/A		#N/A	#N/A	#N/A	#N/A		#N/A	#N/A	#N/A	#N/A	#N/A
	#VALUE!			#N/A	#N/A		#N/A	#N/A	#N/A	#N/A		#N/A	#N/A	#N/A	#N/A	#N/A
	#VALUE!			#N/A	#N/A		#N/A	#N/A	#N/A	#N/A		#N/A	#N/A	#N/A	#N/A	#N/A
	#VALUE!			#N/A	#N/A		#N/A	#N/A	#N/A	#N/A		#N/A	#N/A	#N/A	#N/A	#N/A
	#VALUE!			#N/A	#N/A		#N/A	#N/A	#N/A	#N/A		#N/A	#N/A	#N/A	#N/A	#N/A
	#VALUE!			#N/A	#N/A		#N/A	#N/A	#N/A	#N/A		#N/A	#N/A	#N/A	#N/A	#N/A
	#VALUE!			#N/A	#N/A		#N/A	#N/A	#N/A	#N/A		#N/A	#N/A	#N/A	#N/A	#N/A
	#VALUE!			#N/A	#N/A		#N/A	#N/A	#N/A	#N/A		#N/A	#N/A	#N/A	#N/A	#N/A
	#VALUE!			#N/A	#N/A		#N/A	#N/A	#N/A	#N/A		#N/A	#N/A	#N/A	#N/A	#N/A

## Sheet: Solvent selection
	Reaction optimizer spreadsheet
	Front sheet			Kinetics			Solvent selection
	Data entry			Activation parameters			Solvent list
	Conversions			Solvent effects			Metrics
	Remove solvents from recommended list with a yes (Y)
	Solvent restrictions																												list
	Acids			N																									Y
	Bases			N																									N
	Nucleophiles			N
	Esters/ketones			N
	List unsuitable solvents?			Y
	Not enough data				ln(k) pred.			S	H	E	Restrictions
	1										#N/A
	2										#N/A
	3										#N/A
	4										#N/A
	5										#N/A
	6										#N/A
	7										#N/A
	8										#N/A
	9										#N/A
	10										#N/A
	11										#N/A
	12										#N/A
	13										#N/A
	14										#N/A
	15										#N/A

## Sheet: Solvent list
	Reaction optimizer spreadsheet
	Front sheet			Kinetics			Solvent selection
	Data entry			Activation parameters			Solvent list
	Conversions			Solvent effects			Metrics
	New solvents can be added manually. Greenness is calculated according to the CHEM21 guide [DOI: 10.1039/C5GC01008J]. Please add the known hazards and the safety (S), health (H), and environment (E) scores will be calculated.
	Solvent name			S	H	E
				Data is missing	Data is missing	Data is missing
	Boiling point /°C
	Flash point /°C
	Autoignition point /°C
	Other safety concerns
	Chronic toxicity
	Single target organ toxicity
	Acute toxicity
	Irritation
	Environmental toxicity
	REACH registration?
	Solvent			S	H	E	B.P. /°C	S.G.	α	β	π*	Vm	Sources			Acid?	Base?	Nucleophile?	Ester/Ketone?	Problem?	ln(k) pred. (conditions in solvent effect sheet)	Rank		Rank	Solvent			ln(k) pred.	S	H	E		ln(k) pred. (conditions in solvent effect sheet)	Adj. rank		Rank	Solvent			ln(k) pred.	S	H	E
	1,2-Dichloroethane			4	10	3	83	1.256	0	0	0.76	78.7898	https://etheses.whiterose.ac.uk/4999/			N	N	N	N		#DIV/0!	#DIV/0!		1	#N/A			#N/A	#N/A	#N/A	#N/A		#DIV/0!	#DIV/0!		1	#N/A			#N/A	#N/A	#N/A	#N/A
	1,3-Propanediol			1	1	7	214	1.053	0.8	0.77	0.84	72.2697	DOI: 10.1039/C2GC16670D			N	N	Y	N		#DIV/0!	#DIV/0!		2	#N/A			#N/A	#N/A	#N/A	#N/A		#DIV/0!	#DIV/0!		2	#N/A			#N/A	#N/A	#N/A	#N/A
	1,4-Dioxane			7	6	3	101	1.034	0	0.38	0.52	85.2128	DOI: 10.1021/ja00418a009; DOI: 10.1021/cr00032a005			N	N	N	N		#DIV/0!	#DIV/0!		3	#N/A			#N/A	#N/A	#N/A	#N/A		#DIV/0!	#DIV/0!		3	#N/A			#N/A	#N/A	#N/A	#N/A
	1-Butanol			3	4	3	118	0.81	0.73	0.85	0.61	91.5062	DOI: 10.1021/ja00418a009; DOI: 10.1021/ja00426a036			N	N	Y	N		#DIV/0!	#DIV/0!		4	#N/A			#N/A	#N/A	#N/A	#N/A		#DIV/0!	#DIV/0!		4	#N/A			#N/A	#N/A	#N/A	#N/A
	2-Methoxyethanol			3	9	3	125	0.965				78.8497				N	N	Y	N		#DIV/0!	#DIV/0!		5	#N/A			#N/A	#N/A	#N/A	#N/A		#DIV/0!	#DIV/0!		5	#N/A			#N/A	#N/A	#N/A	#N/A
	2-Methyltetrahydrofuran			6	5	3	80	0.86	0	0.57	0.51	100.859	https://etheses.whiterose.ac.uk/4999/			N	N	N	N		#DIV/0!	#DIV/0!		6	#N/A			#N/A	#N/A	#N/A	#N/A		#DIV/0!	#DIV/0!		6	#N/A			#N/A	#N/A	#N/A	#N/A
	Acetic acid			3	7	3	118	1.049	0.71	0.4	0.6	57.245	DOI: 10.1002/chem.201204396; DOI: 10.1021/ja00426a036			Y	N	N	N		#DIV/0!	#DIV/0!		7	#N/A			#N/A	#N/A	#N/A	#N/A		#DIV/0!	#DIV/0!		7	#N/A			#N/A	#N/A	#N/A	#N/A
	Acetic anhydride			3	7	3	139	1.08	0	0.29	0.76	94.5278	DOI: 10.1039/CS9932200409			Y	N	N	Y		#DIV/0!	#DIV/0!		8	#N/A			#N/A	#N/A	#N/A	#N/A		#DIV/0!	#DIV/0!		8	#N/A			#N/A	#N/A	#N/A	#N/A
	Acetone			5	3	5	56	0.791	0	0.51	0.76	73.426	DOI: 10.1021/ja00426a036			N	N	N	Y		#DIV/0!	#DIV/0!		9	#N/A			#N/A	#N/A	#N/A	#N/A		#DIV/0!	#DIV/0!		9	#N/A			#N/A	#N/A	#N/A	#N/A
	Acetonitrile			4	3	3	82	0.786	0.35	0.37	0.8	52.2265	DOI: 10.1021/ja046757y			N	N	N	N		#DIV/0!	#DIV/0!		10	#N/A			#N/A	#N/A	#N/A	#N/A		#DIV/0!	#DIV/0!		10	#N/A			#N/A	#N/A	#N/A	#N/A
	Anisole			4	1	5	154	0.995	0	0.32	0.73	108.683	DOI: 10.1039/CS9932200409			N	N	N	N		#DIV/0!	#DIV/0!		11	#N/A			#N/A	#N/A	#N/A	#N/A		#DIV/0!	#DIV/0!		11	#N/A			#N/A	#N/A	#N/A	#N/A
	Benzene			6	10	3	80	0.874	0	0.1	0.59	89.3707	DOI: 10.1039/CS9932200409			N	N	N	N		#DIV/0!	#DIV/0!		12	#N/A			#N/A	#N/A	#N/A	#N/A		#DIV/0!	#DIV/0!		12	#N/A			#N/A	#N/A	#N/A	#N/A
	Benzyl alcohol			1	2	7	205	1.045	0.6	0.52	0.98	103.483	DOI: 10.1039/CS9932200409			N	N	Y	N		#DIV/0!	#DIV/0!		13	#N/A			#N/A	#N/A	#N/A	#N/A		#DIV/0!	#DIV/0!		13	#N/A			#N/A	#N/A	#N/A	#N/A
	Butyl acetate			3	2	3	126	0.88	0	0.45	0.46	132.1	DOI: 10.1039/CS9932200409			N	N	N	Y		#DIV/0!	#DIV/0!		14	#N/A			#N/A	#N/A	#N/A	#N/A		#DIV/0!	#DIV/0!		14	#N/A			#N/A	#N/A	#N/A	#N/A
	Carbon disulphide			9	7	7	46	1.266	0	0.07	0.61	60.1422	DOI: 10.1039/CS9932200409			N	N	N	N		#DIV/0!	#DIV/0!		15	#N/A			#N/A	#N/A	#N/A	#N/A		#DIV/0!	#DIV/0!		15	#N/A			#N/A	#N/A	#N/A	#N/A
	Carbon tetrachloride			2	7	10	77	1.594	0	0.1	0.28	96.4994	DOI: 10.1039/CS9932200409			N	N	N	N		#DIV/0!	#DIV/0!		16	#N/A			#N/A	#N/A	#N/A	#N/A		#DIV/0!	#DIV/0!		16	#N/A			#N/A	#N/A	#N/A	#N/A
	Chlorobenzene			3	2	7	132	1.106	0	0.06	0.65	101.772	DOI: 10.1039/C1GC16299C			N	N	N	N		#DIV/0!	#DIV/0!		17	#N/A			#N/A	#N/A	#N/A	#N/A		#DIV/0!	#DIV/0!		17	#N/A			#N/A	#N/A	#N/A	#N/A
	Chloroform			2	7	5	61	1.48	0.2	0.1	0.58	80.256	DOI: 10.1039/CS9932200409			N	N	N	N		#DIV/0!	#DIV/0!		18	#N/A			#N/A	#N/A	#N/A	#N/A		#DIV/0!	#DIV/0!		18	#N/A			#N/A	#N/A	#N/A	#N/A
	Cyclohexane			6	3	7	81	0.779	0	0	0	108.036	https://etheses.whiterose.ac.uk/4999/			N	N	N	N		#DIV/0!	#DIV/0!		19	#N/A			#N/A	#N/A	#N/A	#N/A		#DIV/0!	#DIV/0!		19	#N/A			#N/A	#N/A	#N/A	#N/A
	Cyclohexanone			3	2	5	155	0.947	0	0.58	0.71	103.633	DOI: 10.1039/C1GC16299C			N	N	N	Y		#DIV/0!	#DIV/0!		20	#N/A			#N/A	#N/A	#N/A	#N/A		#DIV/0!	#DIV/0!		20	#N/A			#N/A	#N/A	#N/A	#N/A
	Cyclopentyl methyl ether			7	2	5	106	0.86	0	0.49	0.41	116.465	https://etheses.whiterose.ac.uk/4999/			N	N	N	N		#DIV/0!	#DIV/0!		21	#N/A			#N/A	#N/A	#N/A	#N/A		#DIV/0!	#DIV/0!		21	#N/A			#N/A	#N/A	#N/A	#N/A
	Cyrene			1	2	7	227	1.25	0	0.61	0.93	102.504	DOI: 10.1039/C4CC04133J			N	N	N	Y		#DIV/0!	#DIV/0!		22	#N/A			#N/A	#N/A	#N/A	#N/A		#DIV/0!	#DIV/0!		22	#N/A			#N/A	#N/A	#N/A	#N/A
	Dichloromethane			1	7	7	40	1.325	0.13	0.1	0.82	64.0981	DOI: 10.1039/CS9932200409			N	N	N	N		#DIV/0!	#DIV/0!		23	#N/A			#N/A	#N/A	#N/A	#N/A		#DIV/0!	#DIV/0!		23	#N/A			#N/A	#N/A	#N/A	#N/A
	Diethyl ether			10	3	7	34	0.706	0	0.51	0.28	104.986	DOI: 10.1021/ja00418a009			N	N	N	N		#DIV/0!	#DIV/0!		24	#N/A			#N/A	#N/A	#N/A	#N/A		#DIV/0!	#DIV/0!		24	#N/A			#N/A	#N/A	#N/A	#N/A
	Diethyl succinate			1	5	7	218	1.047				166.371				N	N	N	Y		#DIV/0!	#DIV/0!		25	#N/A			#N/A	#N/A	#N/A	#N/A		#DIV/0!	#DIV/0!		25	#N/A			#N/A	#N/A	#N/A	#N/A
	Diisopropyl ether			9	3	5	69	0.725	0	0.49	0.27	140.924	DOI: 10.1039/CS9932200409			N	N	N	N		#DIV/0!	#DIV/0!		26	#N/A			#N/A	#N/A	#N/A	#N/A		#DIV/0!	#DIV/0!		26	#N/A			#N/A	#N/A	#N/A	#N/A
	Dimethoxyethane			7	9	3	85	0.867	0	0.41	0.53	103.945	DOI: 10.1039/CS9932200409			N	N	N	N		#DIV/0!	#DIV/0!		27	#N/A			#N/A	#N/A	#N/A	#N/A		#DIV/0!	#DIV/0!		27	#N/A			#N/A	#N/A	#N/A	#N/A
	Dimethyl carbonate			4	1	3	90	1.069	0	0.32	0.55	84.2657	https://etheses.whiterose.ac.uk/4999/			N	N	N	Y		#DIV/0!	#DIV/0!		28	#N/A			#N/A	#N/A	#N/A	#N/A		#DIV/0!	#DIV/0!		28	#N/A			#N/A	#N/A	#N/A	#N/A
	Dimethyl isosorbide			2	1	7	240	1.15	0	0.43	0.84	151.47	DOI: 10.1039/C3GC42032A			N	N	N	N		#DIV/0!	#DIV/0!		29	#N/A			#N/A	#N/A	#N/A	#N/A		#DIV/0!	#DIV/0!		29	#N/A			#N/A	#N/A	#N/A	#N/A
	Dimethyl propylene urea			1	6	7	246	1.06	0	0.9	0.92	120.915	DOI: 10.1039/C3GC42032A			N	N	N	N		#DIV/0!	#DIV/0!		30	#N/A			#N/A	#N/A	#N/A	#N/A		#DIV/0!	#DIV/0!		30	#N/A			#N/A	#N/A	#N/A	#N/A
	Dimethyl sulphoxide			1	1	5	189	1.1	0	0.74	1	70.7311	DOI: 10.1021/ja00418a009, 10.1021/cr00032a005			N	N	N	N		#DIV/0!	#DIV/0!		31	#N/A			#N/A	#N/A	#N/A	#N/A		#DIV/0!	#DIV/0!		31	#N/A			#N/A	#N/A	#N/A	#N/A
	d-Limonene			4	2	7	176	0.842	0	0	0.16	161.793	DOI: 10.1039/C1GC16299C			N	N	N	N		#DIV/0!	#DIV/0!		32	#N/A			#N/A	#N/A	#N/A	#N/A		#DIV/0!	#DIV/0!		32	#N/A			#N/A	#N/A	#N/A	#N/A
	Ethanol			4	3	3	78	0.789	0.83	0.77	0.62	58.3904	DOI: 10.1021/ja00418a009, 10.1021/ja00426a036			N	N	Y	N		#DIV/0!	#DIV/0!		33	#N/A			#N/A	#N/A	#N/A	#N/A		#DIV/0!	#DIV/0!		33	#N/A			#N/A	#N/A	#N/A	#N/A
	Ethyl acetate			5	3	3	77	0.902	0	0.48	0.54	97.6829	DOI: 10.1021/ja00418a009; DOI: 10.1021/cr00032a005			N	N	N	Y		#DIV/0!	#DIV/0!		34	#N/A			#N/A	#N/A	#N/A	#N/A		#DIV/0!	#DIV/0!		34	#N/A			#N/A	#N/A	#N/A	#N/A
	Ethyl lactate			3	4	5	154	1.04	0.69	0.52	0.82	113.587	DOI: 10.1039/C2GC16670D			N	N	Y	Y		#DIV/0!	#DIV/0!		35	#N/A			#N/A	#N/A	#N/A	#N/A		#DIV/0!	#DIV/0!		35	#N/A			#N/A	#N/A	#N/A	#N/A
	Ethyl tertbutyl ether			7	3	3	73	0.742				137.695				N	N	N	N		#DIV/0!	#DIV/0!		36	#N/A			#N/A	#N/A	#N/A	#N/A		#DIV/0!	#DIV/0!		36	#N/A			#N/A	#N/A	#N/A	#N/A
	Ethylene carbonate			1	2	7	244	1.321	0	0.32	0.99	66.6616	DOI: 10.1021/sc5002287			N	N	N	Y		#DIV/0!	#DIV/0!		37	#N/A			#N/A	#N/A	#N/A	#N/A		#DIV/0!	#DIV/0!		37	#N/A			#N/A	#N/A	#N/A	#N/A
	Ethylene glycol			1	2	5	198	1.113	0.79	0.57	1.01	55.7682	DOI: 10.1002/chem.201204396; DOI: 10.1021/ja00426a036			N	N	Y	N		#DIV/0!	#DIV/0!		38	#N/A			#N/A	#N/A	#N/A	#N/A		#DIV/0!	#DIV/0!		38	#N/A			#N/A	#N/A	#N/A	#N/A
	Eucalyptol (cineole)			3	2	5	176	0.921	0	0.61	0.36	167.2	DOI: 10.1039/C2GC16670D			N	N	N	N		#DIV/0!	#DIV/0!		39	#N/A			#N/A	#N/A	#N/A	#N/A		#DIV/0!	#DIV/0!		39	#N/A			#N/A	#N/A	#N/A	#N/A
	Formic acid			3	7	3	101	1.22	1.23	0.38	0.65	37.7295	DOI: 10.1039/CS9932200409			Y	N	N	N		#DIV/0!	#DIV/0!		40	#N/A			#N/A	#N/A	#N/A	#N/A		#DIV/0!	#DIV/0!		40	#N/A			#N/A	#N/A	#N/A	#N/A
	gamma-Valerolactone			1	5	7	207	1.05	0	0.6	0.83	95.3524	DOI: 10.1039/C3GC42032A			N	N	N	Y		#DIV/0!	#DIV/0!		41	#N/A			#N/A	#N/A	#N/A	#N/A		#DIV/0!	#DIV/0!		41	#N/A			#N/A	#N/A	#N/A	#N/A
	Glycerol			1	1	7	290	1.25	0.93	0.67	1.04	73.672	DOI: 10.1039/C2GC16670D			N	N	Y	N		#DIV/0!	#DIV/0!		42	#N/A			#N/A	#N/A	#N/A	#N/A		#DIV/0!	#DIV/0!		42	#N/A			#N/A	#N/A	#N/A	#N/A
	Glycol diacetate			1	1	5	186	1.104				132.373				N	N	N	Y		#DIV/0!	#DIV/0!		43	#N/A			#N/A	#N/A	#N/A	#N/A		#DIV/0!	#DIV/0!		43	#N/A			#N/A	#N/A	#N/A	#N/A
	Heptane			6	2	7	98	0.684	0	0	-0.03	146.491	https://etheses.whiterose.ac.uk/4999/			N	N	N	N		#DIV/0!	#DIV/0!		44	#N/A			#N/A	#N/A	#N/A	#N/A		#DIV/0!	#DIV/0!		44	#N/A			#N/A	#N/A	#N/A	#N/A
	Hexane			8	7	7	69	0.659	0	0	-0.05	130.774	https://etheses.whiterose.ac.uk/4999/			N	N	N	N		#DIV/0!	#DIV/0!		45	#N/A			#N/A	#N/A	#N/A	#N/A		#DIV/0!	#DIV/0!		45	#N/A			#N/A	#N/A	#N/A	#N/A
	Isoamyl acetate			3	1	5	142	0.876				148.607				N	N	N	Y		#DIV/0!	#DIV/0!		46	#N/A			#N/A	#N/A	#N/A	#N/A		#DIV/0!	#DIV/0!		46	#N/A			#N/A	#N/A	#N/A	#N/A
	Isoamyl alcohol			3	2	3	130	0.809	0.84	0.86	0.4	108.962	DOI: 10.1039/CS9932200409			N	N	Y	N		#DIV/0!	#DIV/0!		47	#N/A			#N/A	#N/A	#N/A	#N/A		#DIV/0!	#DIV/0!		47	#N/A			#N/A	#N/A	#N/A	#N/A
	Isobutanol			3	4	3	108	0.803	0.79	0.84	0.4	92.3039	DOI: 10.1039/CS9932200409			N	N	Y	N		#DIV/0!	#DIV/0!		48	#N/A			#N/A	#N/A	#N/A	#N/A		#DIV/0!	#DIV/0!		48	#N/A			#N/A	#N/A	#N/A	#N/A
	Isobutyl acetate			4	2	3	115	0.867				133.979				N	N	N	Y		#DIV/0!	#DIV/0!		49	#N/A			#N/A	#N/A	#N/A	#N/A		#DIV/0!	#DIV/0!		49	#N/A			#N/A	#N/A	#N/A	#N/A
	Isopropanol			4	3	3	82	0.785	0.66	0.92	0.61	76.3486	DOI: 10.1021/ja00418a009, 10.1021/ja00426a036			N	N	Y	N		#DIV/0!	#DIV/0!		50	#N/A			#N/A	#N/A	#N/A	#N/A		#DIV/0!	#DIV/0!		50	#N/A			#N/A	#N/A	#N/A	#N/A
	Isopropyl acetate			4	2	3	89	0.872				117.122				N	N	N	Y		#DIV/0!	#DIV/0!		51	#N/A			#N/A	#N/A	#N/A	#N/A		#DIV/0!	#DIV/0!		51	#N/A			#N/A	#N/A	#N/A	#N/A
	Lactic acid			1	4	7	230	1.209				74.5079				Y	N	Y	N		#DIV/0!	#DIV/0!		52	#N/A			#N/A	#N/A	#N/A	#N/A		#DIV/0!	#DIV/0!		52	#N/A			#N/A	#N/A	#N/A	#N/A
	Methanol			4	7	5	65	0.791	1	0.65	0.69	40.4545	https://etheses.whiterose.ac.uk/4999/			N	N	Y	N		#DIV/0!	#DIV/0!		53	#N/A			#N/A	#N/A	#N/A	#N/A		#DIV/0!	#DIV/0!		53	#N/A			#N/A	#N/A	#N/A	#N/A
	Methyl acetate			5	3	5	57	0.934	0	0.42	0.6	79.3148	DOI: 10.1039/CS9932200409			N	N	N	Y		#DIV/0!	#DIV/0!		54	#N/A			#N/A	#N/A	#N/A	#N/A		#DIV/0!	#DIV/0!		54	#N/A			#N/A	#N/A	#N/A	#N/A
	Methyl ethyl ketone			5	3	3	80	0.805	0	0.51	0.68	89.5776	DOI: 10.1021/ja00418a009; DOI: 10.1021/cr00032a005			N	N	N	Y		#DIV/0!	#DIV/0!		55	#N/A			#N/A	#N/A	#N/A	#N/A		#DIV/0!	#DIV/0!		55	#N/A			#N/A	#N/A	#N/A	#N/A
	Methyl isobutyl ketone			4	2	3	117	0.801	0.02	0.48	0.65	125.044	DOI: 10.1039/CS9932200409			N	N	N	Y		#DIV/0!	#DIV/0!		56	#N/A			#N/A	#N/A	#N/A	#N/A		#DIV/0!	#DIV/0!		56	#N/A			#N/A	#N/A	#N/A	#N/A
	Methyl tertbutyl ether			8	3	5	55	0.74	0	0.45	0.25	119.122	DOI: 10.1039/C3GC42032A			N	N	N	N		#DIV/0!	#DIV/0!		57	#N/A			#N/A	#N/A	#N/A	#N/A		#DIV/0!	#DIV/0!		57	#N/A			#N/A	#N/A	#N/A	#N/A
	Methylcyclohexane			6	2	7	101	0.77				127.519				N	N	N	N		#DIV/0!	#DIV/0!		58	#N/A			#N/A	#N/A	#N/A	#N/A		#DIV/0!	#DIV/0!		58	#N/A			#N/A	#N/A	#N/A	#N/A
	N,N-Dimethyl acetamide			1	9	5	166	0.937	0	0.73	0.85	92.9776	DOI: 10.1021/ja00418a009; DOI: 10.1021/cr00032a005			N	N	N	N		#DIV/0!	#DIV/0!		59	#N/A			#N/A	#N/A	#N/A	#N/A		#DIV/0!	#DIV/0!		59	#N/A			#N/A	#N/A	#N/A	#N/A
	N,N-Dimethyl formamide			3	9	5	153	0.944	0	0.71	0.88	77.4258	DOI: 10.1021/ja00418a009, 10.1021/cr00032a005			N	N	N	N		#DIV/0!	#DIV/0!		60	#N/A			#N/A	#N/A	#N/A	#N/A		#DIV/0!	#DIV/0!		60	#N/A			#N/A	#N/A	#N/A	#N/A
	Nitromethane			10	2	3	101	1.127	0.22	0.06	0.85	54.1615	DOI: 10.1039/CS9932200409			N	N	N	N		#DIV/0!	#DIV/0!		61	#N/A			#N/A	#N/A	#N/A	#N/A		#DIV/0!	#DIV/0!		61	#N/A			#N/A	#N/A	#N/A	#N/A
	N-Butyl pyrrolidone			1	2	7	241	0.958	0	0.92	0.77	147	DOI: 10.1039/C6GC00932H			N	N	N	N		#DIV/0!	#DIV/0!		62	#N/A			#N/A	#N/A	#N/A	#N/A		#DIV/0!	#DIV/0!		62	#N/A			#N/A	#N/A	#N/A	#N/A
	N-Methyl pyrrolidone			1	9	7	202	1.028	0	0.75	0.9	96.43	DOI: 10.1021/sc5002287			N	N	N	N		#DIV/0!	#DIV/0!		63	#N/A			#N/A	#N/A	#N/A	#N/A		#DIV/0!	#DIV/0!		63	#N/A			#N/A	#N/A	#N/A	#N/A
	p-Cymene			4	5	5	177	0.86	0	0.13	0.39	156.07	DOI: 10.1039/C1GC16299C			N	N	N	N		#DIV/0!	#DIV/0!		64	#N/A			#N/A	#N/A	#N/A	#N/A		#DIV/0!	#DIV/0!		64	#N/A			#N/A	#N/A	#N/A	#N/A
	Pentane			8	3	7	36	0.626	0	0	-0.08	115.256	DOI: 10.1039/CS9932200409			N	N	N	N		#DIV/0!	#DIV/0!		65	#N/A			#N/A	#N/A	#N/A	#N/A		#DIV/0!	#DIV/0!		65	#N/A			#N/A	#N/A	#N/A	#N/A
	Poly(ethylene glycol) 400			2	1	7	206	1.128	0.31	0.68	0.87	355.24	DOI: 10.2116/analsci.18.1357			N	N	Y	N		#DIV/0!	#DIV/0!		66	#N/A			#N/A	#N/A	#N/A	#N/A		#DIV/0!	#DIV/0!		66	#N/A			#N/A	#N/A	#N/A	#N/A
	Propylene carbonate			1	2	7	240	1.204	0	0.38	0.9	84.7924	DOI: 10.1021/sc5002287			N	N	N	Y		#DIV/0!	#DIV/0!		67	#N/A			#N/A	#N/A	#N/A	#N/A		#DIV/0!	#DIV/0!		67	#N/A			#N/A	#N/A	#N/A	#N/A
	Pyridine			3	2	3	115	0.978	0	0.67	0.85	80.8793	DOI: 10.1021/ja00418a009			N	Y	N	N		#DIV/0!	#DIV/0!		68	#N/A			#N/A	#N/A	#N/A	#N/A		#DIV/0!	#DIV/0!		68	#N/A			#N/A	#N/A	#N/A	#N/A
	Sulpholane			1	9	7	285	1.261	0	0.3	0.96	95.2974	https://etheses.whiterose.ac.uk/4999/			N	N	N	N		#DIV/0!	#DIV/0!		69	#N/A			#N/A	#N/A	#N/A	#N/A		#DIV/0!	#DIV/0!		69	#N/A			#N/A	#N/A	#N/A	#N/A
	t-Butanol			4	3	3	83	0.775	0.39	0.95	0.58	95.6387	DOI: 10.1021/ja00418a009; DOI: 10.1021/ja00426a036			N	N	Y	N		#DIV/0!	#DIV/0!		70	#N/A			#N/A	#N/A	#N/A	#N/A		#DIV/0!	#DIV/0!		70	#N/A			#N/A	#N/A	#N/A	#N/A
	Tertamyl methyl ether			6	2	3	86	0.77				132.688				N	N	N	N		#DIV/0!	#DIV/0!		71	#N/A			#N/A	#N/A	#N/A	#N/A		#DIV/0!	#DIV/0!		71	#N/A			#N/A	#N/A	#N/A	#N/A
	Tetrahydrofuran			6	7	5	66	0.889	0	0.55	0.58	81.1136	DOI: 10.1021/ja00418a009, 10.1021/cr00032a005			N	N	N	N		#DIV/0!	#DIV/0!		72	#N/A			#N/A	#N/A	#N/A	#N/A		#DIV/0!	#DIV/0!		72	#N/A			#N/A	#N/A	#N/A	#N/A
	Tetrahydrofurfuryl alcohol			1	9	5	178	1.054				96.8975				N	N	Y	N		#DIV/0!	#DIV/0!		73	#N/A			#N/A	#N/A	#N/A	#N/A		#DIV/0!	#DIV/0!		73	#N/A			#N/A	#N/A	#N/A	#N/A
	Tetramethyloxolane (TMO)			4	5	5	112	0.811	0	0.77	0.35	159.9	DOI: 10.1039/C7GC01392B			N	N	N	N		#DIV/0!	#DIV/0!		74	#N/A			#N/A	#N/A	#N/A	#N/A		#DIV/0!	#DIV/0!		74	#N/A			#N/A	#N/A	#N/A	#N/A
	Toluene			5	6	3	111	0.865	0	0.12	0.5	106.52	DOI: 10.1039/C1GC16299C			N	N	N	N		#DIV/0!	#DIV/0!		75	#N/A			#N/A	#N/A	#N/A	#N/A		#DIV/0!	#DIV/0!		75	#N/A			#N/A	#N/A	#N/A	#N/A
	Triacetin			1	1	7	258	1.16	0	0.45	0.62	188.103	DOI: 10.1039/C3GC42032A			N	N	N	Y		#DIV/0!	#DIV/0!		76	#N/A			#N/A	#N/A	#N/A	#N/A		#DIV/0!	#DIV/0!		76	#N/A			#N/A	#N/A	#N/A	#N/A
	Triethylamine			6	7	3	89	0.726	0	0.7	0.08	139.38	DOI: 10.1021/ja00418a009			N	Y	Y	N		#DIV/0!	#DIV/0!		77	#N/A			#N/A	#N/A	#N/A	#N/A		#DIV/0!	#DIV/0!		77	#N/A			#N/A	#N/A	#N/A	#N/A
	Turpentine (pinene)			4	2	7	156	0.858	0	0	0.11	158.776	DOI: 10.1039/C2GC16670D			N	N	N	N		#DIV/0!	#DIV/0!		78	#N/A			#N/A	#N/A	#N/A	#N/A		#DIV/0!	#DIV/0!		78	#N/A			#N/A	#N/A	#N/A	#N/A
	Water			1	1	1	100	1	1.05	0.18	1.28	18.02	https://etheses.whiterose.ac.uk/4999/; Taft, 1976			N	N	Y	N		#DIV/0!	#DIV/0!		79	#N/A			#N/A	#N/A	#N/A	#N/A		#DIV/0!	#DIV/0!		79	#N/A			#N/A	#N/A	#N/A	#N/A
	Xylene			4	2	5	138	0.861	0	0.14	0.47	123.31	DOI: 10.1039/C1GC16299C			N	N	N	N		#DIV/0!	#DIV/0!		80	#N/A			#N/A	#N/A	#N/A	#N/A		#DIV/0!	#DIV/0!		80	#N/A			#N/A	#N/A	#N/A	#N/A
[truncated: 7 more columns]

## Sheet: Metrics
	Kinetics analysis and solvent selection spreadsheet
	Front sheet			Kinetics			Solvent selection
	Data entry			Activation parameters			Solvent list
	Conversions			Solvent effects			Metrics
	Choose solvent from experimental dataset. No data to predict k for solvents												Reactants			RMM	Mass /g	Stoichiometry
				#N/A													0
																	0
	Temp /°C	Choose a temperature of °C. No data for temperature dependence.															0
		#N/A											Product			RMM	Mass /g	Stoichiometry
																	#N/A
	A0	B0	C0	Pmax	k								Solvent			Vol. /mL	Mass /g
				1000000	No data								0				#N/A
					#N/A
	Order A	Order B	Order C										Yield				Atom economy (AE)
				Choice from experimentally observed reaction orders									#N/A				#DIV/0!
				For reference: reaction orders observed in chosen solvent (if available)									after hr
	0	0	0	For reference: reaction orders described by empirical solvent effect (if available)
	ΔH‡ /kJ·mol-1		ΔS‡ J·K-1·mol-1
					No data for activation parameters
	Time	Unit	Conversion at selected time
		hr	#N/A	accuracy ±	0.05
													Reaction mass efficiency (RME)				Optimum efficiency
													#N/A				#N/A
																	RME/AE
		t /hr

## Sheet: Sums
	From 'Data entry' sheet				raw data				adjusted for catalysts															Initial conditions								Timed data										Mechanism parameters
	Experiment (and entry)		Time /s		[P]	[A]	[B]	[C]	[P]	[A]	[B]	[C]		Temp. /°C		Solvent	Details		# data point	code				Experiment	A0	B0	C0	Temp.	Solvent	Details		Experiment	entry	code	time (t)	Pt	At	Bt	Ct			#	Experiment	order A	WARNING!	order B	WARNING!	order C	WARNING!
	1	initial conditions	0		0	0	0	0	0	0	0	0					@ °C							1	0	0	0															1	slot 1 open
	2	initial conditions	0		0	0	0	0	0	0	0	0					@ °C							2	0	0	0															2	slot 2 open
	3	initial conditions	0		0	0	0	0	0	0	0	0					@ °C							3	0	0	0															3	slot 3 open
	4	initial conditions	0		0	0	0	0	0	0	0	0					@ °C							4	0	0	0															4	slot 4 open
	5	initial conditions	0		0	0	0	0	0	0	0	0					@ °C							5	0	0	0															5	slot 5 open
	6	initial conditions	0		0	0	0	0	0	0	0	0					@ °C							6	0	0	0															6	slot 6 open
	7	initial conditions	0		0	0	0	0	0	0	0	0					@ °C							7	0	0	0															7	slot 7 open
	8	initial conditions	0		0	0	0	0	0	0	0	0					@ °C							8	0	0	0															8	slot 8 open
	9	initial conditions	0		0	0	0	0	0	0	0	0					@ °C							9	0	0	0															9	slot 9 open
	10	initial conditions	0		0	0	0	0	0	0	0	0					@ °C							10	0	0	0															10	slot 10 open
	11	initial conditions	0		0	0	0	0	0	0	0	0					@ °C							11	0	0	0															11	slot 11 open
	12	initial conditions	0		0	0	0	0	0	0	0	0					@ °C							12	0	0	0															12	slot 12 open
	13	initial conditions	0		0	0	0	0	0	0	0	0					@ °C							13	0	0	0															13	slot 13 open
	14	initial conditions	0		0	0	0	0	0	0	0	0					@ °C							14	0	0	0															14	slot 14 open
	15	initial conditions	0		0	0	0	0	0	0	0	0					@ °C							15	0	0	0															15	slot 15 open
	16	initial conditions	0		0	0	0	0	0	0	0	0					@ °C							16	0	0	0															16	slot 16 open
	17	initial conditions	0		0	0	0	0	0	0	0	0					@ °C							17	0	0	0															17	slot 17 open
	18	initial conditions	0		0	0	0	0	0	0	0	0					@ °C							18	0	0	0															18	slot 18 open
	19	initial conditions	0		0	0	0	0	0	0	0	0					@ °C							19	0	0	0															19	slot 19 open
	20	initial conditions	0		0	0	0	0	0	0	0	0					@ °C							20	0	0	0															20	slot 20 open
	21	initial conditions	0		0	0	0	0	0	0	0	0					@ °C							21	0	0	0															21	slot 21 open
	22	initial conditions	0		0	0	0	0	0	0	0	0					@ °C							22	0	0	0															22	slot 22 open
	23	initial conditions	0		0	0	0	0	0	0	0	0					@ °C							23	0	0	0															23	slot 23 open
	24	initial conditions	0		0	0	0	0	0	0	0	0					@ °C							24	0	0	0															24	slot 24 open
	25	initial conditions	0		0	0	0	0	0	0	0	0					@ °C							25	0	0	0															25	slot 25 open
	26	initial conditions	0		0	0	0	0	0	0	0	0					@ °C							26	0	0	0															26	slot 26 open
	27	initial conditions	0		0	0	0	0	0	0	0	0					@ °C							27	0	0	0															27	slot 27 open
	28	initial conditions	0		0	0	0	0	0	0	0	0					@ °C							28	0	0	0															28	slot 28 open
	29	initial conditions	0		0	0	0	0	0	0	0	0					@ °C							29	0	0	0															29	slot 29 open
	30	initial conditions	0		0	0	0	0	0	0	0	0					@ °C							30	0	0	0															30	slot 30 open
	31	initial conditions	0		0	0	0	0	0	0	0	0					@ °C							31	0	0	0
	32	initial conditions	0		0	0	0	0	0	0	0	0					@ °C							32	0	0	0
	33	initial conditions	0		0	0	0	0	0	0	0	0					@ °C							33	0	0	0
	34	initial conditions	0		0	0	0	0	0	0	0	0					@ °C							34	0	0	0
	35	initial conditions	0		0	0	0	0	0	0	0	0					@ °C							35	0	0	0
	36	initial conditions	0		0	0	0	0	0	0	0	0					@ °C							36	0	0	0
	37	initial conditions	0		0	0	0	0	0	0	0	0					@ °C							37	0	0	0
	38	initial conditions	0		0	0	0	0	0	0	0	0					@ °C							38	0	0	0
	39	initial conditions	0		0	0	0	0	0	0	0	0					@ °C							39	0	0	0
	40	initial conditions	0		0	0	0	0	0	0	0	0					@ °C							40	0	0	0
	41	initial conditions	0		0	0	0	0	0	0	0	0					@ °C							41	0	0	0
	42	initial conditions	0		0	0	0	0	0	0	0	0					@ °C							42	0	0	0
	43	initial conditions	0		0	0	0	0	0	0	0	0					@ °C							43	0	0	0
	44	initial conditions	0		0	0	0	0	0	0	0	0					@ °C							44	0	0	0
	45	initial conditions	0		0	0	0	0	0	0	0	0					@ °C							45	0	0	0
	46	initial conditions	0		0	0	0	0	0	0	0	0					@ °C							46	0	0	0
	47	initial conditions	0		0	0	0	0	0	0	0	0					@ °C							47	0	0	0
	48	initial conditions	0		0	0	0	0	0	0	0	0					@ °C							48	0	0	0
	49	initial conditions	0		0	0	0	0	0	0	0	0					@ °C							49	0	0	0
	50	initial conditions	0		0	0	0	0	0	0	0	0					@ °C							50	0	0	0
	51	initial conditions	0		0	0	0	0	0	0	0	0					@ °C
	52	initial conditions	0		0	0	0	0	0	0	0	0					@ °C
	53	initial conditions	0		0	0	0	0	0	0	0	0					@ °C
	54	initial conditions	0		0	0	0	0	0	0	0	0					@ °C
	55	initial conditions	0		0	0	0	0	0	0	0	0					@ °C
	56	initial conditions	0		0	0	0	0	0	0	0	0					@ °C
	57	initial conditions	0		0	0	0	0	0	0	0	0					@ °C
	58	initial conditions	0		0	0	0	0	0	0	0	0					@ °C
	59	initial conditions	0		0	0	0	0	0	0	0	0					@ °C
	60	initial conditions	0		0	0	0	0	0	0	0	0					@ °C
	61	initial conditions	0		0	0	0	0	0	0	0	0					@ °C
	62	initial conditions	0		0	0	0	0	0	0	0	0					@ °C
	63	initial conditions	0		0	0	0	0	0	0	0	0					@ °C
	64	initial conditions	0		0	0	0	0	0	0	0	0					@ °C
	65	initial conditions	0		0	0	0	0	0	0	0	0					@ °C
	66	initial conditions	0		0	0	0	0	0	0	0	0					@ °C
	67	initial conditions	0		0	0	0	0	0	0	0	0					@ °C
	68	initial conditions	0		0	0	0	0	0	0	0	0					@ °C
	69	initial conditions	0		0	0	0	0	0	0	0	0					@ °C
	70	initial conditions	0		0	0	0	0	0	0	0	0					@ °C																									***this row is level with rate constant data***
	71	initial conditions	0		0	0	0	0	0	0	0	0					@ °C
	72	initial conditions	0		0	0	0	0	0	0	0	0					@ °C
	73	initial conditions	0		0	0	0	0	0	0	0	0					@ °C
	74	initial conditions	0		0	0	0	0	0	0	0	0					@ °C																									VTNA data
	75	initial conditions	0		0	0	0	0	0	0	0	0					@ °C																									Experiment	entry	time (t)	Pt	At	Bt	Ct	A0
	76	initial conditions	0		0	0	0	0	0	0	0	0					@ °C
	77	initial conditions	0		0	0	0	0	0	0	0	0					@ °C
	78	initial conditions	0		0	0	0	0	0	0	0	0					@ °C
	79	initial conditions	0		0	0	0	0	0	0	0	0					@ °C
	80	initial conditions	0		0	0	0	0	0	0	0	0					@ °C
	81	initial conditions	0		0	0	0	0	0	0	0	0					@ °C
	82	initial conditions	0		0	0	0	0	0	0	0	0					@ °C
	83	initial conditions	0		0	0	0	0	0	0	0	0					@ °C
	84	initial conditions	0		0	0	0	0	0	0	0	0					@ °C
	85	initial conditions	0		0	0	0	0	0	0	0	0					@ °C
	86	initial conditions	0		0	0	0	0	0	0	0	0					@ °C
	87	initial conditions	0		0	0	0	0	0	0	0	0					@ °C
	88	initial conditions	0		0	0	0	0	0	0	0	0					@ °C
	89	initial conditions	0		0	0	0	0	0	0	0	0					@ °C
	90	initial conditions	0		0	0	0	0	0	0	0	0					@ °C
	91	initial conditions	0		0	0	0	0	0	0	0	0					@ °C
	92	initial conditions	0		0	0	0	0	0	0	0	0					@ °C
	93	initial conditions	0		0	0	0	0	0	0	0	0					@ °C
	94	initial conditions	0		0	0	0	0	0	0	0	0					@ °C
	95	initial conditions	0		0	0	0	0	0	0	0	0					@ °C
	96	initial conditions	0		0	0	0	0	0	0	0	0					@ °C
	97	initial conditions	0		0	0	0	0	0	0	0	0					@ °C
	98	initial conditions	0		0	0	0	0	0	0	0	0					@ °C
	99	initial conditions	0		0	0	0	0	0	0	0	0					@ °C
	100	initial conditions	0		0	0	0	0	0	0	0	0					@ °C
	101	initial conditions	0		0	0	0	0	0	0	0	0					@ °C
	102	initial conditions	0		0	0	0	0	0	0	0	0					@ °C
	103	initial conditions	0		0	0	0	0	0	0	0	0					@ °C
	104	initial conditions	0		0	0	0	0	0	0	0	0					@ °C
	105	initial conditions	0		0	0	0	0	0	0	0	0					@ °C
	106	initial conditions	0		0	0	0	0	0	0	0	0					@ °C
	107	initial conditions	0		0	0	0	0	0	0	0	0					@ °C
	108	initial conditions	0		0	0	0	0	0	0	0	0					@ °C
	109	initial conditions	0		0	0	0	0	0	0	0	0					@ °C
	110	initial conditions	0		0	0	0	0	0	0	0	0					@ °C
	111	initial conditions	0		0	0	0	0	0	0	0	0					@ °C
	112	initial conditions	0		0	0	0	0	0	0	0	0					@ °C
	113	initial conditions	0		0	0	0	0	0	0	0	0					@ °C
	114	initial conditions	0		0	0	0	0	0	0	0	0					@ °C
	115	initial conditions	0		0	0	0	0	0	0	0	0					@ °C
	116	initial conditions	0		0	0	0	0	0	0	0	0					@ °C
	117	initial conditions	0		0	0	0	0	0	0	0	0					@ °C
	118	initial conditions	0		0	0	0	0	0	0	0	0					@ °C
	119	initial conditions	0		0	0	0	0	0	0	0	0					@ °C
	120	initial conditions	0		0	0	0	0	0	0	0	0					@ °C
	121	initial conditions	0		0	0	0	0	0	0	0	0					@ °C
	122	initial conditions	0		0	0	0	0	0	0	0	0					@ °C
	123	initial conditions	0		0	0	0	0	0	0	0	0					@ °C
	124	initial conditions	0		0	0	0	0	0	0	0	0					@ °C
	125	initial conditions	0		0	0	0	0	0	0	0	0					@ °C
	126	initial conditions	0		0	0	0	0	0	0	0	0					@ °C
	127	initial conditions	0		0	0	0	0	0	0	0	0					@ °C
	128	initial conditions	0		0	0	0	0	0	0	0	0					@ °C
	129	initial conditions	0		0	0	0	0	0	0	0	0					@ °C
	130	initial conditions	0		0	0	0	0	0	0	0	0					@ °C
	131	initial conditions	0		0	0	0	0	0	0	0	0					@ °C
	132	initial conditions	0		0	0	0	0	0	0	0	0					@ °C
	133	initial conditions	0		0	0	0	0	0	0	0	0					@ °C
	134	initial conditions	0		0	0	0	0	0	0	0	0					@ °C
	135	initial conditions	0		0	0	0	0	0	0	0	0					@ °C
	136	initial conditions	0		0	0	0	0	0	0	0	0					@ °C
	137	initial conditions	0		0	0	0	0	0	0	0	0					@ °C
	138	initial conditions	0		0	0	0	0	0	0	0	0					@ °C
	139	initial conditions	0		0	0	0	0	0	0	0	0					@ °C
	140	initial conditions	0		0	0	0	0	0	0	0	0					@ °C
	141	initial conditions	0		0	0	0	0	0	0	0	0					@ °C
	142	initial conditions	0		0	0	0	0	0	0	0	0					@ °C
	143	initial conditions	0		0	0	0	0	0	0	0	0					@ °C
	144	initial conditions	0		0	0	0	0	0	0	0	0					@ °C
	145	initial conditions	0		0	0	0	0	0	0	0	0					@ °C
	146	initial conditions	0		0	0	0	0	0	0	0	0					@ °C
	147	initial conditions	0		0	0	0	0	0	0	0	0					@ °C
	148	initial conditions	0		0	0	0	0	0	0	0	0					@ °C
	149	initial conditions	0		0	0	0	0	0	0	0	0					@ °C
	150	initial conditions	0		0	0	0	0	0	0	0	0					@ °C
	151	initial conditions	0		0	0	0	0	0	0	0	0					@ °C
	152	initial conditions	0		0	0	0	0	0	0	0	0					@ °C
	153	initial conditions	0		0	0	0	0	0	0	0	0					@ °C
	154	initial conditions	0		0	0	0	0	0	0	0	0					@ °C
	155	initial conditions	0		0	0	0	0	0	0	0	0					@ °C
	156	initial conditions	0		0	0	0	0	0	0	0	0					@ °C
	157	initial conditions	0		0	0	0	0	0	0	0	0					@ °C
	158	initial conditions	0		0	0	0	0	0	0	0	0					@ °C
	159	initial conditions	0		0	0	0	0	0	0	0	0					@ °C
	160	initial conditions	0		0	0	0	0	0	0	0	0					@ °C
	161	initial conditions	0		0	0	0	0	0	0	0	0					@ °C
	162	initial conditions	0		0	0	0	0	0	0	0	0					@ °C
	163	initial conditions	0		0	0	0	0	0	0	0	0					@ °C
	164	initial conditions	0		0	0	0	0	0	0	0	0					@ °C
	165	initial conditions	0		0	0	0	0	0	0	0	0					@ °C
	166	initial conditions	0		0	0	0	0	0	0	0	0					@ °C
	167	initial conditions	0		0	0	0	0	0	0	0	0					@ °C
	168	initial conditions	0		0	0	0	0	0	0	0	0					@ °C
	169	initial conditions	0		0	0	0	0	0	0	0	0					@ °C
	170	initial conditions	0		0	0	0	0	0	0	0	0					@ °C
	171	initial conditions	0		0	0	0	0	0	0	0	0					@ °C
	172	initial conditions	0		0	0	0	0	0	0	0	0					@ °C
	173	initial conditions	0		0	0	0	0	0	0	0	0					@ °C
	174	initial conditions	0		0	0	0	0	0	0	0	0					@ °C
	175	initial conditions	0		0	0	0	0	0	0	0	0					@ °C
	176	initial conditions	0		0	0	0	0	0	0	0	0					@ °C
	177	initial conditions	0		0	0	0	0	0	0	0	0					@ °C
	178	initial conditions	0		0	0	0	0	0	0	0	0					@ °C
	179	initial conditions	0		0	0	0	0	0	0	0	0					@ °C
	180	initial conditions	0		0	0	0	0	0	0	0	0					@ °C
	181	initial conditions	0		0	0	0	0	0	0	0	0					@ °C
	182	initial conditions	0		0	0	0	0	0	0	0	0					@ °C
	183	initial conditions	0		0	0	0	0	0	0	0	0					@ °C
	184	initial conditions	0		0	0	0	0	0	0	0	0					@ °C
	185	initial conditions	0		0	0	0	0	0	0	0	0					@ °C
	186	initial conditions	0		0	0	0	0	0	0	0	0					@ °C
	187	initial conditions	0		0	0	0	0	0	0	0	0					@ °C
	188	initial conditions	0		0	0	0	0	0	0	0	0					@ °C
	189	initial conditions	0		0	0	0	0	0	0	0	0					@ °C
	190	initial conditions	0		0	0	0	0	0	0	0	0					@ °C
	191	initial conditions	0		0	0	0	0	0	0	0	0					@ °C
	192	initial conditions	0		0	0	0	0	0	0	0	0					@ °C
	193	initial conditions	0		0	0	0	0	0	0	0	0					@ °C
	194	initial conditions	0		0	0	0	0	0	0	0	0					@ °C
	195	initial conditions	0		0	0	0	0	0	0	0	0					@ °C
	196	initial conditions	0		0	0	0	0	0	0	0	0					@ °C
	197	initial conditions	0		0	0	0	0	0	0	0	0					@ °C
	198	initial conditions	0		0	0	0	0	0	0	0	0					@ °C
	199	initial conditions	0		0	0	0	0	0	0	0	0					@ °C
	200	initial conditions	0		0	0	0	0	0	0	0	0					@ °C
	201	initial conditions	0		0	0	0	0	0	0	0	0					@ °C
	202	initial conditions	0		0	0	0	0	0	0	0	0					@ °C
	203	initial conditions	0		0	0	0	0	0	0	0	0					@ °C
	204	initial conditions	0		0	0	0	0	0	0	0	0					@ °C
	205	initial conditions	0		0	0	0	0	0	0	0	0					@ °C
	206	initial conditions	0		0	0	0	0	0	0	0	0					@ °C
	207	initial conditions	0		0	0	0	0	0	0	0	0					@ °C
	208	initial conditions	0		0	0	0	0	0	0	0	0					@ °C
	209	initial conditions	0		0	0	0	0	0	0	0	0					@ °C
	210	initial conditions	0		0	0	0	0	0	0	0	0					@ °C
	211	initial conditions	0		0	0	0	0	0	0	0	0					@ °C
	212	initial conditions	0		0	0	0	0	0	0	0	0					@ °C
	213	initial conditions	0		0	0	0	0	0	0	0	0					@ °C
	214	initial conditions	0		0	0	0	0	0	0	0	0					@ °C
	215	initial conditions	0		0	0	0	0	0	0	0	0					@ °C
	216	initial conditions	0		0	0	0	0	0	0	0	0					@ °C
	217	initial conditions	0		0	0	0	0	0	0	0	0					@ °C
	218	initial conditions	0		0	0	0	0	0	0	0	0					@ °C
	219	initial conditions	0		0	0	0	0	0	0	0	0					@ °C
	220	initial conditions	0		0	0	0	0	0	0	0	0					@ °C
	221	initial conditions	0		0	0	0	0	0	0	0	0					@ °C
	222	initial conditions	0		0	0	0	0	0	0	0	0					@ °C
	223	initial conditions	0		0	0	0	0	0	0	0	0					@ °C
	224	initial conditions	0		0	0	0	0	0	0	0	0					@ °C
	225	initial conditions	0		0	0	0	0	0	0	0	0					@ °C
	226	initial conditions	0		0	0	0	0	0	0	0	0					@ °C
	227	initial conditions	0		0	0	0	0	0	0	0	0					@ °C
	228	initial conditions	0		0	0	0	0	0	0	0	0					@ °C
	229	initial conditions	0		0	0	0	0	0	0	0	0					@ °C
	230	initial conditions	0		0	0	0	0	0	0	0	0					@ °C
	231	initial conditions	0		0	0	0	0	0	0	0	0					@ °C
	232	initial conditions	0		0	0	0	0	0	0	0	0					@ °C
	233	initial conditions	0		0	0	0	0	0	0	0	0					@ °C
	234	initial conditions	0		0	0	0	0	0	0	0	0					@ °C
	235	initial conditions	0		0	0	0	0	0	0	0	0					@ °C
	236	initial conditions	0		0	0	0	0	0	0	0	0					@ °C
	237	initial conditions	0		0	0	0	0	0	0	0	0					@ °C
	238	initial conditions	0		0	0	0	0	0	0	0	0					@ °C
	239	initial conditions	0		0	0	0	0	0	0	0	0					@ °C
	240	initial conditions	0		0	0	0	0	0	0	0	0					@ °C
	241	initial conditions	0		0	0	0	0	0	0	0	0					@ °C
	242	initial conditions	0		0	0	0	0	0	0	0	0					@ °C
	243	initial conditions	0		0	0	0	0	0	0	0	0					@ °C
	244	initial conditions	0		0	0	0	0	0	0	0	0					@ °C
	245	initial conditions	0		0	0	0	0	0	0	0	0					@ °C
	246	initial conditions	0		0	0	0	0	0	0	0	0					@ °C
	247	initial conditions	0		0	0	0	0	0	0	0	0					@ °C
	248	initial conditions	0		0	0	0	0	0	0	0	0					@ °C
	249	initial conditions	0		0	0	0	0	0	0	0	0					@ °C
	250	initial conditions	0		0	0	0	0	0	0	0	0					@ °C
	Conversion	Pt	Σ[A]m·[B]n·[C]o·Δt	[A]m·[B]n·[C]o·Δt	A	B	C	Δt	t /s	t /hr		t /s	t /hr	P
	0	0			0	0	0					-100	-0.0277778	-100
	0.02	20000	#VALUE!	#VALUE!	0	0	0	#VALUE!	#VALUE!	#VALUE!		-100	-0.0277778	-100
	0.04	40000	#VALUE!	#VALUE!	0	0	0	#VALUE!	#VALUE!	#VALUE!		-100	-0.0277778	-100
	0.06	60000	#VALUE!	#VALUE!	0	0	0	#VALUE!	#VALUE!	#VALUE!		-100	-0.0277778	-100
	0.08	80000	#VALUE!	#VALUE!	0	0	0	#VALUE!	#VALUE!	#VALUE!		-100	-0.0277778	-100
	0.1	100000	#VALUE!	#VALUE!	0	0	0	#VALUE!	#VALUE!	#VALUE!		-100	-0.0277778	-100
	0.12	120000	#VALUE!	#VALUE!	0	0	0	#VALUE!	#VALUE!	#VALUE!		-100	-0.0277778	-100
	0.14	140000	#VALUE!	#VALUE!	0	0	0	#VALUE!	#VALUE!	#VALUE!		-100	-0.0277778	-100
	0.16	160000	#VALUE!	#VALUE!	0	0	0	#VALUE!	#VALUE!	#VALUE!		-100	-0.0277778	-100
	0.18	180000	#VALUE!	#VALUE!	0	0	0	#VALUE!	#VALUE!	#VALUE!		-100	-0.0277778	-100
	0.2	200000	#VALUE!	#VALUE!	0	0	0	#VALUE!	#VALUE!	#VALUE!		-100	-0.0277778	-100
	0.22	220000	#VALUE!	#VALUE!	0	0	0	#VALUE!	#VALUE!	#VALUE!		-100	-0.0277778	-100
	0.24	240000	#VALUE!	#VALUE!	0	0	0	#VALUE!	#VALUE!	#VALUE!		-100	-0.0277778	-100
	0.26	260000	#VALUE!	#VALUE!	0	0	0	#VALUE!	#VALUE!	#VALUE!		-100	-0.0277778	-100
	0.28	280000	#VALUE!	#VALUE!	0	0	0	#VALUE!	#VALUE!	#VALUE!		-100	-0.0277778	-100
	0.3	300000	#VALUE!	#VALUE!	0	0	0	#VALUE!	#VALUE!	#VALUE!		-100	-0.0277778	-100
	0.32	320000	#VALUE!	#VALUE!	0	0	0	#VALUE!	#VALUE!	#VALUE!		-100	-0.0277778	-100
	0.34	340000	#VALUE!	#VALUE!	0	0	0	#VALUE!	#VALUE!	#VALUE!		-100	-0.0277778	-100
	0.36	360000	#VALUE!	#VALUE!	0	0	0	#VALUE!	#VALUE!	#VALUE!		-100	-0.0277778	-100
	0.38	380000	#VALUE!	#VALUE!	0	0	0	#VALUE!	#VALUE!	#VALUE!		-100	-0.0277778	-100
	0.4	400000	#VALUE!	#VALUE!	0	0	0	#VALUE!	#VALUE!	#VALUE!		-100	-0.0277778	-100
	0.42	420000	#VALUE!	#VALUE!	0	0	0	#VALUE!	#VALUE!	#VALUE!		-100	-0.0277778	-100
	0.44	440000	#VALUE!	#VALUE!	0	0	0	#VALUE!	#VALUE!	#VALUE!		-100	-0.0277778	-100
	0.46	460000	#VALUE!	#VALUE!	0	0	0	#VALUE!	#VALUE!	#VALUE!		-100	-0.0277778	-100
	0.48	480000	#VALUE!	#VALUE!	0	0	0	#VALUE!	#VALUE!	#VALUE!		-100	-0.0277778	-100
	0.5	500000	#VALUE!	#VALUE!	0	0	0	#VALUE!	#VALUE!	#VALUE!		-100	-0.0277778	-100
	0.52	520000	#VALUE!	#VALUE!	0	0	0	#VALUE!	#VALUE!	#VALUE!		-100	-0.0277778	-100
	0.54	540000	#VALUE!	#VALUE!	0	0	0	#VALUE!	#VALUE!	#VALUE!		-100	-0.0277778	-100
	0.56	560000	#VALUE!	#VALUE!	0	0	0	#VALUE!	#VALUE!	#VALUE!		-100	-0.0277778	-100
	0.58	580000	#VALUE!	#VALUE!	0	0	0	#VALUE!	#VALUE!	#VALUE!		-100	-0.0277778	-100
	0.6	600000	#VALUE!	#VALUE!	0	0	0	#VALUE!	#VALUE!	#VALUE!		-100	-0.0277778	-100
	0.62	620000	#VALUE!	#VALUE!	0	0	0	#VALUE!	#VALUE!	#VALUE!		-100	-0.0277778	-100
	0.64	640000	#VALUE!	#VALUE!	0	0	0	#VALUE!	#VALUE!	#VALUE!		-100	-0.0277778	-100
	0.66	660000	#VALUE!	#VALUE!	0	0	0	#VALUE!	#VALUE!	#VALUE!		-100	-0.0277778	-100
	0.68	680000	#VALUE!	#VALUE!	0	0	0	#VALUE!	#VALUE!	#VALUE!		-100	-0.0277778	-100
	0.7	700000	#VALUE!	#VALUE!	0	0	0	#VALUE!	#VALUE!	#VALUE!		-100	-0.0277778	-100
	0.72	720000	#VALUE!	#VALUE!	0	0	0	#VALUE!	#VALUE!	#VALUE!		-100	-0.0277778	-100
	0.74	740000	#VALUE!	#VALUE!	0	0	0	#VALUE!	#VALUE!	#VALUE!		-100	-0.0277778	-100
	0.76	760000	#VALUE!	#VALUE!	0	0	0	#VALUE!	#VALUE!	#VALUE!		-100	-0.0277778	-100
	0.78	780000	#VALUE!	#VALUE!	0	0	0	#VALUE!	#VALUE!	#VALUE!		-100	-0.0277778	-100
	0.8	800000	#VALUE!	#VALUE!	0	0	0	#VALUE!	#VALUE!	#VALUE!		-100	-0.0277778	-100
	0.82	820000	#VALUE!	#VALUE!	0	0	0	#VALUE!	#VALUE!	#VALUE!		-100	-0.0277778	-100
	0.84	840000	#VALUE!	#VALUE!	0	0	0	#VALUE!	#VALUE!	#VALUE!		-100	-0.0277778	-100
	0.86	860000	#VALUE!	#VALUE!	0	0	0	#VALUE!	#VALUE!	#VALUE!		-100	-0.0277778	-100
	0.88	880000	#VALUE!	#VALUE!	0	0	0	#VALUE!	#VALUE!	#VALUE!		-100	-0.0277778	-100
	0.9	900000	#VALUE!	#VALUE!	0	0	0	#VALUE!	#VALUE!	#VALUE!		-100	-0.0277778	-100
	0.91	910000	#VALUE!	#VALUE!	0	0	0	#VALUE!	#VALUE!	#VALUE!		-100	-0.0277778	-100
	0.92	920000	#VALUE!	#VALUE!	0	0	0	#VALUE!	#VALUE!	#VALUE!		-100	-0.0277778	-100
	0.93	930000	#VALUE!	#VALUE!	0	0	0	#VALUE!	#VALUE!	#VALUE!		-100	-0.0277778	-100
	0.94	940000	#VALUE!	#VALUE!	0	0	0	#VALUE!	#VALUE!	#VALUE!		-100	-0.0277778	-100
	0.95	950000	#VALUE!	#VALUE!	0	0	0	#VALUE!	#VALUE!	#VALUE!		-100	-0.0277778	-100
	0.96	960000	#VALUE!	#VALUE!	0	0	0	#VALUE!	#VALUE!	#VALUE!		-100	-0.0277778	-100
	0.97	970000	#VALUE!	#VALUE!	0	0	0	#VALUE!	#VALUE!	#VALUE!		-100	-0.0277778	-100
	0.98	980000	#VALUE!	#VALUE!	0	0	0	#VALUE!	#VALUE!	#VALUE!		-100	-0.0277778	-100
	0.99	990000	#VALUE!	#VALUE!	0	0	0	#VALUE!	#VALUE!	#VALUE!		-100	-0.0277778	-100
												-100	-0.0277778	-100
												-100	-0.0277778	-100
												-100	-0.0277778	-100
												-100	-0.0277778	-100
												-100	-0.0277778	-100
												-100	-0.0277778	-100
												-100	-0.0277778	-100
												-100	-0.0277778	-100
												-100	-0.0277778	-100
												-100	-0.0277778	-100
												-100	-0.0277778	-100
												-100	-0.0277778	-100
												-100	-0.0277778	-100
												-100	-0.0277778	-100
												-100	-0.0277778	-100
												-100	-0.0277778	-100
												-100	-0.0277778	-100
												-100	-0.0277778	-100
												-100	-0.0277778	-100
												-100	-0.0277778	-100
												-100	-0.0277778	-100
												-100	-0.0277778	-100
												-100	-0.0277778	-100
												-100	-0.0277778	-100
												-100	-0.0277778	-100
												-100	-0.0277778	-100
												-100	-0.0277778	-100
												-100	-0.0277778	-100
												-100	-0.0277778	-100
												-100	-0.0277778	-100
												-100	-0.0277778	-100
												-100	-0.0277778	-100
												-100	-0.0277778	-100
												-100	-0.0277778	-100
												-100	-0.0277778	-100
												-100	-0.0277778	-100
												-100	-0.0277778	-100
												-100	-0.0277778	-100
												-100	-0.0277778	-100
												-100	-0.0277778	-100
												-100	-0.0277778	-100
												-100	-0.0277778	-100
												-100	-0.0277778	-100
												-100	-0.0277778	-100
												-100	-0.0277778	-100
												-100	-0.0277778	-100
												-100	-0.0277778	-100
												-100	-0.0277778	-100
												-100	-0.0277778	-100
												-100	-0.0277778	-100
												-100	-0.0277778	-100
												-100	-0.0277778	-100
												-100	-0.0277778	-100
												-100	-0.0277778	-100
												-100	-0.0277778	-100
												-100	-0.0277778	-100
												-100	-0.0277778	-100
												-100	-0.0277778	-100
												-100	-0.0277778	-100
												-100	-0.0277778	-100
												-100	-0.0277778	-100
												-100	-0.0277778	-100
												-100	-0.0277778	-100
												-100	-0.0277778	-100
												-100	-0.0277778	-100
												-100	-0.0277778	-100
												-100	-0.0277778	-100
												-100	-0.0277778	-100
												-100	-0.0277778	-100
												-100	-0.0277778	-100
												-100	-0.0277778	-100
												-100	-0.0277778	-100
												-100	-0.0277778	-100
												-100	-0.0277778	-100
												-100	-0.0277778	-100
												-100	-0.0277778	-100
												-100	-0.0277778	-100
												-100	-0.0277778	-100
												-100	-0.0277778	-100
												-100	-0.0277778	-100
												-100	-0.0277778	-100
												-100	-0.0277778	-100
												-100	-0.0277778	-100
												-100	-0.0277778	-100
												-100	-0.0277778	-100
												-100	-0.0277778	-100
												-100	-0.0277778	-100
												-100	-0.0277778	-100
												-100	-0.0277778	-100
												-100	-0.0277778	-100
												-100	-0.0277778	-100
												-100	-0.0277778	-100
												-100	-0.0277778	-100
												-100	-0.0277778	-100
												-100	-0.0277778	-100
												-100	-0.0277778	-100
												-100	-0.0277778	-100
												-100	-0.0277778	-100
												-100	-0.0277778	-100
												-100	-0.0277778	-100
												-100	-0.0277778	-100
												-100	-0.0277778	-100
												-100	-0.0277778	-100
												-100	-0.0277778	-100
												-100	-0.0277778	-100
												-100	-0.0277778	-100
												-100	-0.0277778	-100
												-100	-0.0277778	-100
												-100	-0.0277778	-100
												-100	-0.0277778	-100
												-100	-0.0277778	-100
												-100	-0.0277778	-100
												-100	-0.0277778	-100
												-100	-0.0277778	-100
												-100	-0.0277778	-100
												-100	-0.0277778	-100
												-100	-0.0277778	-100
												-100	-0.0277778	-100
												-100	-0.0277778	-100
												-100	-0.0277778	-100
												-100	-0.0277778	-100
												-100	-0.0277778	-100
												-100	-0.0277778	-100
												-100	-0.0277778	-100
												-100	-0.0277778	-100
												-100	-0.0277778	-100
												-100	-0.0277778	-100
												-100	-0.0277778	-100
												-100	-0.0277778	-100
												-100	-0.0277778	-100
												-100	-0.0277778	-100
												-100	-0.0277778	-100
												-100	-0.0277778	-100
												-100	-0.0277778	-100
												-100	-0.0277778	-100
												-100	-0.0277778	-100
												-100	-0.0277778	-100
												-100	-0.0277778	-100
												-100	-0.0277778	-100
												-100	-0.0277778	-100
												-100	-0.0277778	-100
												-100	-0.0277778	-100
												-100	-0.0277778	-100
												-100	-0.0277778	-100
												-100	-0.0277778	-100
												-100	-0.0277778	-100
												-100	-0.0277778	-100
												-100	-0.0277778	-100
												-100	-0.0277778	-100
												-100	-0.0277778	-100
												-100	-0.0277778	-100
												-100	-0.0277778	-100
												-100	-0.0277778	-100
												-100	-0.0277778	-100
												-100	-0.0277778	-100
												-100	-0.0277778	-100
												-100	-0.0277778	-100
												-100	-0.0277778	-100
												-100	-0.0277778	-100
												-100	-0.0277778	-100
												-100	-0.0277778	-100
												-100	-0.0277778	-100
												-100	-0.0277778	-100
												-100	-0.0277778	-100
												-100	-0.0277778	-100
												-100	-0.0277778	-100
												-100	-0.0277778	-100
												-100	-0.0277778	-100
												-100	-0.0277778	-100
												-100	-0.0277778	-100
												-100	-0.0277778	-100
												-100	-0.0277778	-100
												-100	-0.0277778	-100
												-100	-0.0277778	-100
												-100	-0.0277778	-100
												-100	-0.0277778	-100
												-100	-0.0277778	-100
												-100	-0.0277778	-100
												-100	-0.0277778	-100
												-100	-0.0277778	-100
												-100	-0.0277778	-100
												-100	-0.0277778	-100
												-100	-0.0277778	-100
												-100	-0.0277778	-100
												-100	-0.0277778	-100
												-100	-0.0277778	-100
												-100	-0.0277778	-100
												-100	-0.0277778	-100
												-100	-0.0277778	-100
												-100	-0.0277778	-100
												-100	-0.0277778	-100
												-100	-0.0277778	-100
												-100	-0.0277778	-100
												-100	-0.0277778	-100
												-100	-0.0277778	-100
[truncated: 206 more columns]
