# Supplementary material for: Reaction Optimization for Greener Chemistry with a Comprehensive Spreadsheet Tool
Source: Molecules. 2022 Dec 2;27(23):8427. doi: 10.3390/molecules27238427 (PMC9738638; doi:10.3390/molecules27238427)
Supplement: Supplementary file 1 [file molecules-27-08427-s001.zip › S3 Kinetic data.xlsx]

## Sheet: Sheet1
	Kinetic data sets
	1. Aza-Michael addition between dimethyl itaconate and piperidine							https://doi.org/10.1016/j.tet.2022.132921
	2. Aza-Michael addition between dimethyl itaconate and dibutylamine							https://doi.org/10.1016/j.tet.2022.132921
	3. Isomerisation of dimethyl itaconate							https://doi.org/10.1016/j.tet.2022.132921
	4. Fischer esterification to yield benzyl acetate							https://doi.org/10.1016/j.cattod.2011.12.007
	5. Thermal amidation to yield N-Benzyl-4-phenylbutanamide							https://doi.org/10.1039/C1GC16299C
	6. Michael addition between chalcone and dimethyl malonate							https://doi.org/10.3390/molecules24122209

## Sheet: 1
	Reactant	Name
	A	Dimethyl itaconate
	B	Piperidine
	Product	Name
	P	Aza-Michael
	Time /s	[P]	[A]	[B]	Temp. /°C	Solvent
	0	0	0.6	0.6	30	Ethanol
	1140	0.217782	0.392235	0.399775
	2280	0.330663	0.294747	0.302857
	3600	0.384767	0.229632	0.218496
	5820	0.464639	0.167042	0.177433
	12420	0.518229	0.094068	0.105029
	16620	0.538183	0.0786751	0.090206
	0	0	0.6	0.45	30	Ethanol
	1140	0.167412	0.433283	0.28062
	2400	0.24126	0.345642	0.180206
	4680	0.34171	0.258985	0.106322
	8100	0.391932	0.208764	0.056101
	11040	0.40768	0.193993	0.04133
	0	0	0.6	0.31	30	Ethanol
	930	0.102005	0.49869	0.20921
	2010	0.1628	0.437896	0.148416
	3270	0.215864	0.388555	0.0990754
	5490	0.257956	0.342739	0.0532593
	0	0	0.45	0.45	30	Ethanol
	1680	0.184546	0.286317	0.270373
	3660	0.255107	0.201508	0.190482
	5340	0.287232	0.157407	0.148078
	8160	0.32862	0.117377	0.11585
	0	0	0.6	0.6	30	Dimethyl sulphoxide
	1200	0.219714	0.247178	0.304668
	2100	0.273002	0.18979	0.278639
	3000	0.308999	0.146518	0.246002
	7020	0.360879	0.0952083	0.191129
	0	0	0.6	0.3	30	Dimethyl sulphoxide
	1440	0.0980588	0.424731	0.213704
	3300	0.144238	0.310139	0.135029
	4500	0.15678	0.280494	0.116215
	8100	0.186996	0.229184	0.0842891
	0	0	0.36	0.3	30	Dimethyl sulphoxide
	1920	0.0842443	0.202978	0.210646
	4920	0.125518	0.124953	0.149583
	10980	0.161704	0.0814173	0.113645
	19800	0.182058	0.0695439	0.0856577
	0	0	0.6	0.6	30	Tetrahydrofuran
	1740	0.113234	0.46229	0.485664
	3540	0.156058	0.420168	0.44284
	9240	0.246621	0.317671	0.352277
	20280	0.328408	0.192358	0.27049
	34800	0.371934	0.142513	0.226964
	1080	0.0699585	0.525782	0.50556
	3720	0.169431	0.427403	0.420844
	7860	0.229551	0.349793	0.356898
	15720	0.301696	0.259065	0.279014
	20280	0.33121	0.228458	0.256606
	0	0	0.6	0.49	30	Tetrahydrofuran
	4200	0.149705	0.411892	0.343543
	11400	0.216582	0.340586	0.276665
	16800	0.252456	0.29984	0.253668
	21900	0.271058	0.281238	0.222189
	0	0	0.45	0.6	30	Tetrahydrofuran
	1440	0.0740106	0.383509	0.51527
	4920	0.159235	0.280343	0.407058
	11760	0.22876	0.197361	0.347065
	17280	0.262401	0.154749	0.314825
	0	0	0.6	0.45	30	Isopropanol
	3060	0.12784	0.431185	0.315426
	6480	0.187565	0.381099	0.252951
	12000	0.249856	0.314073	0.191588
	16680	0.285463	0.282485	0.155085
	33480	0.347607	0.200552	0.0886257
	0	0	0.6	0.6	30	Isopropanol
	2460	0.156502	0.370901	0.428458
	6480	0.259178	0.305315	0.375085
	14160	0.361855	0.188617	0.257482
	21240	0.400302	0.147456	0.211233
	0	0	0.6	0.9	30	Isopropanol
	900	0.161704	0.409404	0.712231
	2700	0.257991	0.321202	0.631563
	4680	0.341048	0.22271	0.533439
	6420	0.374859	0.174199	0.483641
	7980	0.40388	0.145488	0.448019
	0	0	0.45	0.6	30	Isopropanol
	2880	0.145746	0.269731	0.447807
	8400	0.243142	0.185011	0.350576
	14400	0.299068	0.128687	0.291151
	20400	0.337172	0.0877235	0.268019
	0	0	0.45	0.45	50	Isopropanol
	1860	0.103807	0.333047	0.339535
	3480	0.158594	0.268889	0.287812
	5580	0.206172	0.214102	0.246361
	8220	0.240775	0.168686	0.207254
	9720	0.257355	0.151385	0.197161
	0	0	0.45	0.6	50	Isopropanol
	1380	0.1219	0.318602	0.473978
	2880	0.195778	0.230871	0.394096
	4380	0.252111	0.181003	0.362236
	7680	0.302902	0.109894	0.309598
	0	0	0.6	0.45	50	Isopropanol
	1260	0.0991236	0.494139	0.345823
	2610	0.161261	0.415727	0.287385
	4800	0.239672	0.335837	0.207774
	7560	0.267782	0.2737	0.179664
	10500	0.307727	0.238193	0.147576
	0	0	0.34	0.5	30	Chloroform
	2940	0.0270119	0.327952	0.462319
	6840	0.0526385	0.306827	0.462838
	16740	0.101814	0.256959	0.400157
	23340	0.117744	0.229255	0.372625
	0	0	0.34	0.59	30	Chloroform
	2400	0.0381455	0.32009	0.536525
	10080	0.079608	0.267848	0.484697
	13080	0.0978515	0.252092	0.472258
	29220	0.162533	0.183264	0.417942
	0	0	0.34	0.83	30	Chloroform
	1860	0.0455004	0.322192	0.780577
	4800	0.0799331	0.278536	0.731695
	13140	0.158636	0.197988	0.6616
	16980	0.183231	0.172778	0.621941
	20700	0.199218	0.150028	0.606877
	0	0	0.34	1.41	30	Chloroform
	1560	0.0917876	0.280131	1.31036
	3240	0.138277	0.225893	1.25731
	4980	0.189535	0.185363	1.22811
	7020	0.213376	0.143046	1.17685
	0	0	0.57	0.59	30	Chloroform
	3360	0.043432	0.535003	0.524145
	7140	0.0967348	0.4817	0.475284
	16500	0.169779	0.402733	0.40372
	21060	0.191495	0.375094	0.379536
	33540	0.258618	0.309946	0.323766
	0	0	0.8	0.59	30	Chloroform
	2820	0.0731483	0.776835	0.526912
	6600	0.127766	0.704175	0.464736
	14220	0.214568	0.622736	0.378177
	18300	0.250655	0.580798	0.345992
	22260	0.279914	0.546662	0.31088
	0	0	0.6	0.6	30	Acetonitrile
	2400	0.154184	0.453901	0.454028
	4320	0.22288	0.370957	0.405814
	7440	0.282416	0.28954	0.3174
	18180	0.389276	0.18268	0.236619
	23100	0.406069	0.154184	0.209904
	0	0	0.6	0.6	30	N,N-Dimethyl formamide
	1800	0.314713	0.245128	0.285983
	3600	0.395013	0.156375	0.205682
	7800	0.448547	0.0929796	0.152149
	15780	0.490811	0.0478986	0.109885
	0	0	0.6	0.6	30	Methanol
	2460	0.495046	0.109225	0.0892551
	4380	0.536889	0.0725452	0.0548165
	18180	0.580905	0.0383104	0.0146721
	0	0	0.6	0.6	30	Triethylamine
	1680	0.153563	0.417263	0.380089
	3660	0.223672	0.349981	0.296127
	7680	0.280212	0.296834	0.264465
	14640	0.333925	0.236336	0.202412
	22020	0.354279	0.214286	0.183472
	0	0	0.6	0.6	30	Poly(ethylene glycol) 400
	1800	0.121857	0.45605	0.291176
	3660	0.19926	0.412118	0.234301
	7440	0.265157	0.322687	0.147876
	16380	0.320595	0.22541	0.0728268
	32400	0.386492	0.180433	0.0496843
	0	0	0.46	0.46	60	Isopropanol
	1680	0.125815	0.309174	0.339408
	3900	0.202865	0.206766	0.262846
	5400	0.238951	0.165803	0.231636
	7740	0.261383	0.122889	0.203352
	0	0	0.6	0.71	40	Isopropanol
	3240	0.25074	0.328129	0.440858
	5220	0.319874	0.254867	0.382301
	7860	0.374562	0.192956	0.329934
	9780	0.399326	0.163032	0.304654
	0	0	0.62	0.65	23	Isopropanol
	2580	0.149632	0.462297	0.427402
	6420	0.245665	0.375198	0.35761
	9780	0.289215	0.334998	0.309315
	18420	0.387481	0.223332	0.257851
	22260	0.408698	0.204349	0.206303
	0	0	0.61	0.6	45	Tetrahydrofuran
	3540	0.122705	0.4219	0.479174
	6300	0.196885	0.316811	0.437933
	8760	0.256384	0.253449	0.345495
	12600	0.283429	0.206314	0.331879
	0	0	0.6	0.6	23	Tetrahydrofuran
	4140	0.114804	0.451329	0.432049
	7440	0.163881	0.390859	0.368731
	14520	0.226103	0.299717	0.301032
	22200	0.285695	0.26291	0.272769
	0	0	0.6	0.6	40	Tetrahydrofuran
	6540	0.196617	0.304113	0.342702
	12840	0.259093	0.246231	0.300208
	19140	0.301357	0.198455	0.2692
	2040	0.0825086	0.488786	0.46329
	4440	0.162623	0.428147	0.436321
	0	0	0.6	0.72	40	Tetrahydrofuran
	9060	0.282345	0.197974	0.38864
	14760	0.327521	0.155456	0.357416
	1800	0.111609	0.457732	0.576151
	3720	0.195317	0.325528	0.476001
	0	0	0.45	0.45	23	Ethanol
	1860	0.201735	0.250368	0.250408
	2940	0.247296	0.218112	0.204848
	4860	0.281087	0.168192	0.171056
	7140	0.301823	0.132864	0.128064
	0	0	0.45	0.45	40	Ethanol
	1200	0.127299	0.283603	0.263461
	2820	0.246542	0.185309	0.19973
	4800	0.301329	0.136968	0.144943
	8220	0.334362	0.0910432	0.082382
	10980	0.370728	0.0725123	0.0755437
	0	0	0.45	0.46	45	Ethanol
	1380	0.209927	0.24314	0.2516
	2580	0.275099	0.168569	0.182916
	3540	0.313951	0.135356	0.147889
	4860	0.350923	0.105904	0.124703

## Sheet: 2
	Reactant	Name
	A	Dimethyl itaconate
	B	Dibutylamine
	C	Iodine		[Catalyst]
	Product	Name
	P	Aza-Michael product
	Time /s	[P]	[A]	[B]	[C]	Temp. /°C	Solvent
	0	0	1.2	1.2	0.0590993	30	Isopropanol
	4320	0.127432	1.01715	1.07189	0.0590993
	11400	0.320171	0.777239	0.879148	0.0590993
	15180	0.382261	0.697778	0.817058	0.0590993
	20400	0.458409	0.614216	0.74091	0.0590993
	34920	0.594728	0.407757	0.604591	0.0590993
	0	0	1.2	1.5	0.0590993	30	Isopropanol
	4320	0.151508	0.983732	1.34958	0.0590993
	11400	0.373766	0.695205	1.12732	0.0590993
	15180	0.45528	0.593844	1.0458	0.0590993
	20400	0.533609	0.154222	0.967474	0.0590993
	34920	0.694047	0.304407	0.807036	0.0590993
	0	0	1.2	1.2	0.0927859	30	Isopropanol
	2640	0.0862203	1.01912	1.07023	0.0927859
	4440	0.181784	0.929175	0.98498	0.0927859
	7380	0.292119	0.786044	0.862185	0.0927859
	10740	0.375333	0.717998	0.794922	0.0927859
	0	0	1.55	1.2	0.0590993	30	Isopropanol
	3180	0.130932	1.38625	1.06839	0.0590993
	6240	0.265563	1.24052	0.933757	0.0590993
	14040	0.451234	0.987538	0.748085	0.0590993
	20940	0.556276	0.849948	0.643043	0.0590993
	0	0	1.2	1.2	0.0590993	30	Tetrahydrofuran
	6000	0.102107	1.00305	1.09721	0.0590993
	14280	0.219145	0.875613	0.980175	0.0590993
	20880	0.309307	0.788051	0.890012	0.0590993
	0	0	1.2	1.5	0.0590993	30	Tetrahydrofuran
	5520	0.126061	0.994478	1.37502	0.0590993
	13800	0.259099	0.806314	1.24198	0.0590993
	20400	0.355387	0.727667	1.1457	0.0590993
	26040	0.427418	0.630645	1.07367	0.0590993
	0	0	1.2	2.4	0.0590993	30	Tetrahydrofuran
	3360	0.156701	1.00544	2.24194	0.0590993
	6240	0.234043	0.804584	2.1646	0.0590993
	9720	0.31023	0.75841	2.08841	0.0590993
	11820	0.364485	0.712236	2.03415	0.0590993
	19320	0.483383	0.548318	1.91526	0.0590993
	0	0	1.8	1.5	0.0590993	30	Tetrahydrofuran
	2280	0.0638193	1.75047	1.43726	0.0590993
	14340	0.410267	1.30981	1.09082	0.0590993
	19500	0.490294	1.15989	1.01079	0.0590993
	0	0	1.2	1.2	0.088649	30	Tetrahydrofuran
	2280	0.0764936	1.13211	1.12283	0.088649
	7680	0.185376	0.969219	1.01394	0.088649
	14340	0.311374	0.83963	0.887945	0.088649
	19500	0.388759	0.733439	0.81056	0.088649
	0	0	1.2	1.2	0.087664	30	Ethanol
	2220	0.0606577	1.14214	1.18153	0.087664
	4500	0.147206	1.01713	1.04783	0.087664
	7920	0.241891	0.889154	0.957428	0.087664
	9840	0.2912	0.826277	0.908119	0.087664
	0	0	1.81	1.2	0.087664	30	Ethanol
	2640	0.153097	1.61705	1.04622	0.087664
	6480	0.272401	1.46689	0.926918	0.087664
	13860	0.4862	1.19477	0.71312	0.087664
	21660	0.63014	1.06741	0.569179	0.087664
	0	0	1.2	1.2	0.087664	30	Ethanol
	4620	0.148618	1.01544	1.0507	0.087664
	8700	0.259077	0.883566	0.940242	0.087664
	18240	0.427653	0.679213	0.771667	0.087664
	24780	0.517841	0.579982	0.681478	0.087664
	0	0	1.2	1.9	0.087664	30	Ethanol
	2640	0.127233	1.04672	1.76846	0.087664
	6480	0.293672	0.848469	1.60203	0.087664
	18960	0.602879	0.46381	1.29282	0.087664
	23040	0.653564	0.393536	1.24213	0.087664
	0	0	1.2	1.2	0.0590993	30	Ethanol
	5400	0.11022	1.0408	1.0911	0.0590993
	10620	0.228576	0.915044	0.970743	0.0590993
	21540	0.38244	0.731592	0.816879	0.0590993
	28380	0.455673	0.667235	0.635427	0.0590993
	0	0	1.9	1.2	0.087664	30	Ethanol
	1620	0.0723096	1.84776	1.11044	0.087664
	3960	0.220439	1.66733	0.960384	0.087664
	5880	0.27239	1.5536	0.88123	0.087664
	7920	0.35523	1.50657	0.833316	0.087664
	16560	0.549694	1.25033	0.603926	0.087664

## Sheet: 3
	Reactant	Name
	A	Dimethyl itaconate
	B	Triethylamine		[Catalyst]
	Product	Name
	P	Dimethyl mesaconate
	Time /s	[P]	[A]	[B]	Temp. /°C	Solvent
	0	0	0.75	0.60085	50	Isopropanol
	5040	0.0386665	0.713784	0.60085
	9240	0.0645326	0.687918	0.60085
	15540	0.106882	0.645568	0.60085
	23820	0.14812	0.60433	0.60085
	0	0	0.600696	0.60085	50	Isopropanol
	1500	0.0161608	0.584535	0.60085
	6420	0.0395976	0.561098	0.60085
	13440	0.0731663	0.527529	0.60085
	22080	0.114637	0.486059	0.60085
	46860	0.204318	0.396377	0.60085
	0	0	0.600696	0.751062	50	Isopropanol
	1260	0.0154024	0.585293	0.751062
	4860	0.034053	0.566643	0.751062
	13620	0.0904662	0.510229	0.751062
	16980	0.106885	0.49381	0.751062
	37260	0.204	0.396377	0.751062
	0	0	0.600696	0.631485	50	Tetrahydrofuran
	3900	0.00701829	0.593677	0.631485
	8220	0.0132341	0.587461	0.631485
	17820	0.023603	0.577093	0.631485
	25200	0.0387796	0.561916	0.631485
	41400	0.0594748	0.541221	0.631485
	83700	0.114201	0.486495	0.631485
	99300	0.132604	0.468092	0.631485
	0	0	0.600696	0.767368	50	Tetrahydrofuran
	3900	0.0107632	0.589932	0.767368
	8220	0.014821	0.585875	0.767368
	17820	0.0313352	0.56936	0.767368
	25200	0.0425422	0.558153	0.767368
	41400	0.0655781	0.535117	0.767368
	83700	0.131443	0.469252	0.767368
	0	0	0.765096	0.767368	50	Tetrahydrofuran
	7980	0.019719	0.745377	0.767368
	14040	0.0305794	0.734517	0.767368
	31140	0.065561	0.699535	0.767368
	89100	0.168523	0.596573	0.767368

## Sheet: 4
	Reactant	Name
	A	Acetic acid
	B	Benzyl alcohol
	C	p-Cymenesulfonic acid		[Catalyst]
	Product	Name
	P	Benzyl acetate
	Time /s	[P]	[A]	[B]	[C]	Temp. /°C	Solvent
	0	0	1.1	1	0.01	50	Toluene
	3120	0.287323
	7380	0.469252
	11760	0.593475
	17040	0.697399
	0	0	1.1	1	0.01	50	Acetonitrile
	8400	0.208169
	14460	0.300381
	22140	0.354912
	31380	0.440063
	88740	0.657376
	0	0	1.1	1	0.01	50	p-Cymene
	2820	0.260386
	6420	0.447989
	10980	0.579441
	15300	0.674309
	0	0	1.1	1	0.01	50	p-Cymene
	2460	0.239375
	6300	0.447208
	9600	0.534131
	13320	0.604138
	0	0	1.1	1	0.01	50	Tetrahydrofuran
	7200	0.0210475
	15600	0.0509419
	23460	0.0608206
	87240	0.187452
	98460	0.201179
	109260	0.215206
	173880	0.319081
	0	0	1.1	1	0.01	50	2-Methyltetrahydrofuran
	7440	0.0212347
	13140	0.0515445
	17580	0.0637743
	23880	0.0880561
	0	0	1.1	1	0.01	50	Methyl ethyl ketone
	5700	0.060112
	9840	0.115355
	15360	0.156753
	18900	0.18122
	0	0	1.1	1	0.01	50	Chloroform
	2940	0.20094
	7260	0.390686
	13560	0.59538
	16740	0.661638
	0	0	1.1	1	0.01	50	Chloroform
	3060	0.209104
	5820	0.358732
	9360	0.498778
	12180	0.517304

## Sheet: 5
	Additional data for toluene is included
	Reactant	Name
	A	4-Phenylbutyric acid
	B	Benzylamine
	Product	Name
	P	N-Benzyl-4-phenylbutanamide
	Time /s	[P]	[A]	[B]	Temp. /°C	Solvent
	0	0	0.5	0.55	100	Xylene
	9900	0.0557628
	10740	0.0601816
	13500	0.0724628
	14460	0.0816739
	16200	0.0865052
	19980	0.101959
	20520	0.107613
	0	0	0.5	0.55	100	1,4-Dioxane
	8880	0.0369524
	10800	0.0398213
	11340	0.0498062
	12420	0.0523147
	14280	0.0517014
	14700	0.0639141
	17220	0.074235
	17400	0.0645237
	18480	0.0750833
	19980	0.0826633
	21180	0.0804117
	21420	0.0936649
	21540	0.0827404
	0	0	0.5	0.55	100	Dimethyl sulphoxide
	11880	0.0283289
	12600	0.0333403
	14400	0.0391325
	16200	0.0473212
	17400	0.0448862
	17820	0.0508046
	18000	0.0515362
	20700	0.0572899
	21300	0.0671674
	0	0	0.5	0.55	100	d-Limonene
	6420	0.0418633
	7420	0.0424311
	8400	0.0466046
	10680	0.0708735
	11880	0.0728351
	15060	0.104259
	15900	0.104537
	16200	0.102765
	20700	0.13596
	22200	0.149242
	29700	0.17706
	0	0	0.5	0.55	100	N,N-Dimethyl formamide
	13920	0.0406769
	17400	0.0536271
	17700	0.0554262
	19500	0.0590135
	27060	0.0810815
	30600	0.0856604
	0	0	0.5	0.55	100	p-Cymene
	8580	0.0462574
	9600	0.0536999
	10680	0.0621083
	13560	0.0805271
	14400	0.0869771
	16320	0.0886711
	17940	0.0907486
	18720	0.106746
	20100	0.111571
	21900	0.112726
	0	0	0.5	0.55	100	Chlorobenzene
	4020	0.0245317
	7200	0.047785
	12300	0.0774146
	14100	0.0830214
	14520	0.0846154
	17700	0.0947949
	18480	0.110099
	21600	0.117574
	22800	0.128655
	0	0	0.5	0.320439	100	Toluene
	6900	0.0304942
	8640	0.0375004
	14520	0.0614226
	0	0	0.5	0.389104	100	Toluene
	6420	0.0258027
	10380	0.0441383
	12960	0.0529393
	0	0	0.5	0.457769	100	Toluene
	6600	0.0307482
	7500	0.0341706
	10080	0.0462987
	11280	0.0516757
	15360	0.0698703
	16200	0.0722022
	20700	0.0914515
	0	0	0.5	0.617989	100	Toluene
	6780	0.0335077
	9420	0.0442369
	13680	0.0631587
	16800	0.0792771
	12180	0.0600701
	0	0	0.5	0.709543	100	Toluene
	7380	0.0419741
	12180	0.0704785
	16320	0.0926974
	20160	0.113875
	0	0	0.5	0.801097	100	Toluene
	7320	0.044738
	8880	0.0575087
	11280	0.0623019
	12660	0.0678775
	16260	0.0814715
	16860	0.0922635
	19740	0.100886
	0	0	0.5	0.915539	100	Toluene
	4200	0.0244468
	16200	0.0857656
	0	0	0.5	1.09865	100	Toluene
	3300	0.0228463
	8880	0.0577048
	10560	0.0594515
	13320	0.0751664
	19860	0.109068
	0	0	0.5	1.37331	100	Toluene
	7380	0.0440476
	11040	0.0607551
	17220	0.0921789
	0	0	0.5	1.83108	100	Toluene
	6540	0.036826
	10200	0.0581086
	0	0	0.350183	0.55	100	Toluene
	7320	0.0236945
	11100	0.0356359
	17820	0.0561313
	0	0	0.45067	0.55	100	Toluene
	7140	0.0340706
	10680	0.0496057
	17460	0.0806062
	0	0	0.5	0.55	100	Toluene
	10200	0.0501797
	11100	0.058162
	14280	0.07441
	18000	0.092548
	21480	0.0975177
	0	0	0.599878	0.55	100	Toluene
	7140	0.0393594
	7200	0.0429746
	10440	0.0571385
	13560	0.0724942
	15960	0.0854207
	18660	0.105398
	19860	0.105493
	0	0	0.700365	0.55	100	Toluene
	5340	0.0361235
	9000	0.0582632
	14040	0.0894547
	18120	0.114166
	21480	0.132895
	0	0	0.79933	0.55	100	Toluene
	4620	0.0359978
	8520	0.0655838
	12060	0.0926081
	16980	0.126973
	21300	0.158948
	0	0	0.950061	0.55	100	Toluene
	6420	0.0563374
	10080	0.0894445
	15660	0.136869
	0	0	1.09927	0.55	100	Toluene
	4200	0.0412062
	7260	0.0719424
	12180	0.119172
	0	0	0.5	0.55	94	Toluene
	7980	0.0299696
	11400	0.037602
	15180	0.0530335
	18780	0.063443
	0	0	0.5	0.55	105	Toluene
	6300	0.0562137
	13380	0.111711
	17100	0.145885
	19500	0.148922
	0	0	0.5	0.55	110	Toluene
	3600	0.0380081
	5340	0.0601093
	9360	0.107843
	10020	0.110442
	12960	0.138268
	14100	0.16035
	15180	0.159368
	15240	0.152778
	19320	0.181518
	20100	0.203704
	0	0	1.1	0.55	111	Toluene
	3060	0.0856698
	6840	0.188356
	10380	0.26699
	14160	0.335366
	17880	0.390071
	21600	0.44

## Sheet: 6
	Additional data for 2-methyltetrahydrofuran is included
	Reactant	Name
	A	Dimethyl malonate
	B	Chalcone
	C	Potassium phosphate [heterogeneous catalyst excluded from kinetic data]
	Product	Name
	P	1,3-Dimethyl 2-(3-oxo-1,3-diphenylpropyl)propanedioate
	Time /s	[P]	[A]	[B]	Temp. /°C	Solvent
	0	0	0.24	0.2	21	Xylene
	900	0.004
	1800	0.006
	2700	0.008
	3600	0.01
	7200	0.018
	14400	0.028
	0	0	0.24	0.2	21	Eucalyptol (cineole)
	900	0.008
	1800	0.016
	2700	0.022
	3600	0.028
	7200	0.05
	14400	0.088
	86400	0.166
	0	0	0.24	0.2	21	Butyl Acetate
	900	0.012
	1800	0.034
	2700	0.054
	3600	0.066
	7200	0.102
	14400	0.14
	86400	0.192
	0	0	0.24	0.2	21	Dimethyl Carbonate
	900	0.04
	1800	0.08
	2700	0.11
	3600	0.126
	7200	0.158
	14400	0.168
	0	0	0.24	0.2	21	Propylene Carbonate
	900	0.012
	1800	0.042
	2700	0.082
	3600	0.112
	7200	0.176
	14400	0.192
	0	0	0.24	0.2	21	Tetramethyloxolane (TMO)
	900	0.02
	1800	0.038
	2700	0.058
	3600	0.074
	7200	0.126
	14400	0.158
	86400	0.198
	0	0	0.24	0.2	21	2-Methyltetrahydrofuran
	900	0.05
	1800	0.128
	2700	0.152
	3600	0.172
	7200	0.192
	14400	0.192
